# Supplementary material for: Major ampullate silk gland transcriptomes and fibre proteomes of the golden orb-weavers, Nephila plumipes and Nephila pilipes (Araneae: Nephilidae)
Source: PLoS One. 2018 Oct 17;13(10):e0204243. doi: 10.1371/journal.pone.0204243 (PMC6192577; doi:10.1371/journal.pone.0204243)
Supplement: S1 Table — (XLSX) [file pone.0204243.s001.xlsx]

## Sheet: Table S1
Supporting Information
Table S1: Nephila plumipes proteins with homology to Nephila clavipes spidroins
Query ID Nephila clavipes	Spidroin Nephila clavipes	Nephila plumipes ID	Number of HSPs	Lowest E-value
NCL1_38763-RA	AcSp	U_25766	24	1.71e-43
NCL1_37576-RA	AgSp c	U_1394	209	0
NCL1_44933-RA	AgSp-d	U_6110	103	9.23e-71
NCL1_35963-RA	Flag-a	U_4754	18	1.98e-27
NCL1_42776-RA	Flag-b	U_20913	14	2.28e-30
NCL1_34622-RB	MaSp f	U_2048	33	0
NCL1_34622-RA	MaSp f	U_2048	17	0
NCL1_59687-RA	MaSp-b	U_56	28	5.02e-94
NCL1_45565-RA	MaSp-e	U_82	11	9.13e-49
NCL1_26946-RA	MiSp-b	U_1636	26	3.64e-32
NCL1_28945-RA	Sp-5803	U_27015	19	7.22e-54
NCL1_34189-RA	Sp-8175	U_37	13	1.71e-71
NCL1_12843-RA	Sp-907	U_6378	14	8.18e-88
