# Supplementary material for: Major ampullate silk gland transcriptomes and fibre proteomes of the golden orb-weavers, Nephila plumipes and Nephila pilipes (Araneae: Nephilidae)
Source: PLoS One. 2018 Oct 17;13(10):e0204243. doi: 10.1371/journal.pone.0204243 (PMC6192577; doi:10.1371/journal.pone.0204243)
Supplement: S2 Table — (XLSX) [file pone.0204243.s002.xlsx]

## Sheet: S2 Table
Table S2: Nephila pilipes proteins with homology to Nephila clavipes spidroins
Query ID Nephila clavipes	Spidroin Nephila clavipes	Nephila pilipes ID	Number of HSPs	Lowest E-value
NCL1_38763-RA	AcSp	I_65000	18	2.44e-06
NCL1_37576-RA	AgSp c	I_1837	160	0
NCL1_46464-RA	AgSp-a	I_17659	14	2.9e-114
NCL1_44933-RA	AgSp-d	I_67816	21	9.53e-48
NCL1_35963-RA	Flag-a	I_14698	12	6.14e-73
NCL1_59687-RA	MaSp-b	I_478	20	7.23e-89
NCL1_44126-RA	MaSp-g	I_141	16	2.97e-39
NCL1_14882-RA	Sp-1339	I_61631	6	3.82e-70
NCL1_43675-RA	Sp-14910-A	I_14147	46	6.89e-08
NCL1_28945-RA	Sp-5803	I_52113	20	6.72e-37
NCL1_57024-RA	Sp-74867	I_11111	10	7.78e-82
NCL1_12843-RA	Sp-907	I_20950	13	8.17e-70
NCL1_12038-RA	TuSp	I_55*	5	7.58e-33
