# Supplementary material for: Major ampullate silk gland transcriptomes and fibre proteomes of the golden orb-weavers, Nephila plumipes and Nephila pilipes (Araneae: Nephilidae)
Source: PLoS One. 2018 Oct 17;13(10):e0204243. doi: 10.1371/journal.pone.0204243 (PMC6192577; doi:10.1371/journal.pone.0204243)
Supplement: S3 Table — (XLSX) [file pone.0204243.s003.xlsx]

## Sheet: S3 Table
Table S3: List of peptides that were mapped back to the Nephila plumipes transcriptome
	Protein ID	Protein Accession	Peptide	Unique	-10lgP	Mass	ppm	m/z	z	RT	Scan	#Spec	Start	End	PTM
1	49940	U_999	R.GAGAAAAAAGGAGQGGYGGLGSQGAGR.G	Y	200	2117	10	706.681	3	16.79	F26:33322	106	71	97
1	49940	U_999	G.QGAAAAAAGGAGQGGYGGLGGQGAGR.G	Y	200	2086.99	13.5	696.68	3	16.84	F26:33341	135	45	70
1	49940	U_999	G.AAAAAAGGAGQGGYGGLGSQGAGR.G	N	145.01	1931.92	18.4	644.992	3	16.88	F27:33883	62	74	97
1	49940	U_999	R.GGYGGQGAGAAAAAGGAGQ.G	Y	96.26	1447.64	28.1	724.85	2	16	F26:32980	24	98	116
1	49940	U_999	A.AAGGAGQGGYGGLGSQGAGR.G	N	84.88	1647.77	11.8	824.903	2	16.55	F25:33515	41	78	97
1	49940	U_999	G.GAGQGGYGGLGSQGAGR.G	N	81.76	1448.68	0.3	725.345	2	16.64	F25:33554	9	81	97
1	49940	U_999	R.GGYGGQGAGAAAAAGGAGQGGQ.G	Y	73.31	1689.75	38.4	564.277	3	15.99	F28:34442	10	98	119
1	49940	U_999	A.AAAGGAGQGGYGGLGSQGAGR.G	N	72.82	1718.81	6.1	573.947	3	16.69	F28:34743	12	77	97
1	49940	U_999	G.QGGYGGLGSQGAGR.G	N	72.79	1263.6	-0.4	632.805	2	16.34	F26:33129	15	84	97
1	49940	U_999	G.GYGGLGSQGAGR.G	N	70.81	1078.52	-8.3	540.261	2	16.43	F26:33165	17	86	97
1	49940	U_999	A.AAAAGGAGQGGYGGLGSQGAGR.G	N	70.26	1789.85	-2.5	597.621	3	16.64	F28:34723	2	76	97
1	49940	U_999	G.AGQGGYGGLGSQGAGR.G	N	69.99	1391.65	-0.3	696.834	2	16.54	F26:33214	8	82	97
1	49940	U_999	Q.GGYGGLGSQGAGR.G	N	68.52	1135.54	11.3	568.782	2	16.32	F23:33758	16	85	97
1	49940	U_999	A.GQGGYGGLGSQGAGR.G	N	64.39	1320.62	8.1	661.321	2	16.59	F25:33530	3	83	97
1	49940	U_999	R.GAGAAAAAAGGAGQGGYGG(-.98).L	Y	52.7	1389.64	20.8	695.841	2	16.2	F24:34034	5	71	89	Amidation
1	49940	U_999	A.AAGGAGQGGYGGLGGQGAGR.G	Y	51.69	1617.76	5	809.892	2	16.74	F25:33596	10	51	70
1	49940	U_999	G.YGGLGSQGAGR.G	N	47.85	1021.49	-5.8	511.751	2	16.18	F25:33353	7	87	97
1	49940	U_999	G.QGAGAAAAAGGAGQGGQGLGR.S	Y	44.75	1681.82	10.8	561.621	3	16.18	F28:34528	10	103	123
1	49940	U_999	R.GAGAAAAAAGGAGQ(+.98)GGYGGLGSQGAGRG.G	Y	44.59	2175.01	12.1	726.018	3	17.09	F26:33445	2	71	98	Deamidation (NQ)
1	49940	U_999	R.GAGAAAAAAGGAGQGGYGG.L	Y	38.67	1390.62	166.3	696.434	2	18.61	F26:34568	2	71	89
1	49940	U_999	G.GAGQGGYGGLGGQGAGR.G	Y	37.86	1418.66	-2.7	710.338	2	16.8	F28:34793	22	54	70
1	49940	U_999	R.GGYGGQGAGAAAA.A	Y	33.51	1006.45	4.2	504.233	2	15.86	F23:33560	7	98	110
1	49940	U_999	G.Q(-17.03)GGYGGLGSQGAGR.G	N	32.95	1246.57	-1.5	624.291	2	17.17	F25:33775	2	84	97	Pyro-glu from Q
1	49940	U_999	A.AGGAGQGGYGGLGGQGAGR.G	Y	31.81	1546.72	3.4	774.372	2	16.6	F26:33239	42	52	70
1	49940	U_999	R.GAGAAAAAAGGAGQGGYGGLGSQGAGRGGYGGQ.G	Y	31.65	2636.21	9.5	879.751	3	17.34	F25:33848	7	71	103
1	49940	U_999	Q.GGYGGLGGQGAGR.G	Y	29.73	1105.53	5.3	553.773	2	16.48	F26:33185	9	58	70
1	49940	U_999	G.QGAAAAAAGGAGQGGYGGLGGQGAGR(-.98).G	Y	29.48	2086.01	128.2	696.432	3	18.48	F28:35492	2	45	70	Amidation
1	49940	U_999	R.GAGAAAAAAGGAGQGGYGGL.G	Y	21.1	1503.71	17.6	502.252	3	16.33	F26:33122	2	71	90
1	49940	U_999	R.GGYGGQGAGAAAAA(-.98).G	Y	20.25	1076.5	0.2	539.257	2	16.13	F26:33039	1	98	111	Amidation
1	49940	U_999	A.GGAGQGGYGGLGSQGAGR.G	N	17.24	1505.7	19.5	753.87	2	17.69	F28:35167	1	80	97
2	49938	U_1060	R.GPGGYGPGQQGPAQQGPGQQGPGGAGAAAAAGR.G	Y	152.39	2829.33	9	944.125	3	16.7	F27:33810	4	143	175
2	49938	U_1060	R.GPGSYGPGQQGPGQQGPR.Q	Y	148.69	1723.8	10.6	575.614	3	16.14	F27:33568	45	92	109
2	49938	U_1060	Q.GPGQQGPGQQGPGQQGPGGAGAAAAASAGR.G	Y	130.89	2542.2	7.5	848.414	3	16.59	F27:33762	11	22	51
2	49938	U_1060	R.Q(-17.03)QGPGAAAAAAAAGR.G	Y	121.96	1249.62	-1.6	625.814	2	17.02	F27:33941	6	128	142	Pyro-glu from Q
2	49938	U_1060	Q.GPGGAGAAAAASAGR.G	Y	115.87	1140.56	3.9	571.291	2	15.69	F27:33374	48	37	51
2	49938	U_1060	G.QQGPGQQGPGGAGAAAAASAGR.G	Y	113.92	1863.89	-0.3	622.305	3	16.24	F27:33611	13	30	51
2	49938	U_1060	Q.GPGGAGAAAAAAAGR.G	Y	110.43	1124.57	2.8	563.293	2	16.14	F27:33566	49	186	200
2	49938	U_1060	R.QQGPGAAAAAAAAGR.G	Y	106.24	1266.64	-4.7	634.326	2	16.34	F27:33653	40	128	142
2	49938	U_1060	R.GPGSYGPGQQGPGQ.Q	Y	87.17	1285.57	30	643.811	2	15.8	F27:33418	21	92	105
2	49938	U_1060	P.GSYGPGQQGPGQQGPR.Q	Y	72.26	1569.73	2.3	785.873	2	16.05	F27:33534	1	94	109
2	49938	U_1060	R.GPGGYGPGQQGPAQQGPGQ.Q	Y	66.82	1736.79	21.2	869.419	2	16.21	F27:33600	2	143	161
2	49938	U_1060	G.QQGPGGPGGYGPR.Q	Y	66	1226.58	9.4	614.303	2	16.16	F23:33691	18	115	127
2	49938	U_1060	Q.QGPGQQGPGGAGAAAAASAGR.G	Y	54.41	1735.84	5	868.929	2	17.04	F27:33951	1	31	51
2	49938	U_1060	Q.QGPGQQ(+.98)GPGGAGAAAAASAGR.G	Y	44.72	1736.82	13.4	869.428	2	17.19	F27:34011	2	31	51	Deamidation (NQ)
2	49938	U_1060	R.QQGPGQQGPGGPGGYGPRQQ(-.98).G	Y	39.26	1948.93	12.8	975.482	2	16.85	F27:33871	6	110	129	Amidation
2	49938	U_1060	R.QQGPGQQGPGGPGGYGPRQQGPG.A	Y	36.37	2161	5.6	721.346	3	16.55	F27:33743	8	110	132
2	49938	U_1060	G.Q(-17.03)QGPGGPGGYGPR.Q	Y	32.2	1209.55	38.6	605.807	2	16.69	F27:33799	2	115	127	Pyro-glu from Q
2	49938	U_1060	R.QQGPGQQGPGGPGGYG.P	Y	18.37	1440.64	29.5	721.348	2	16.45	F27:33700	1	110	125
2	49938	U_1060	R.GPGGYGPGQQGPGQQGPGQ(+.98)QG.P	N	17.39	1908.84	42.1	955.465	2	17.19	F27:34013	1	52	72	Deamidation (NQ)
2	49938	U_1060	R.GPGGYGPGQQGPAQQGPGQQGPGGAGAAAAAGRG.T	Y	16.09	2886.35	10	963.134	3	16.85	F27:33869	2	143	176
6	49936	U_434	R.GGGGGFNVPSGGGGLNIPSGGGR.G	Y	110.39	1926.93	20.3	643.33	3	18.28	F23:34569	7	113	135
6	49936	U_434	R.DISSSATSASSASAGDAGGIGQGR.N	Y	99.75	2108.96	18.8	704.006	3	16.83	F23:33970	5	548	571
6	49936	U_434	R.WFGQGNGGSIQGGR.D	Y	91.59	1419.66	16.9	710.851	2	17.67	F23:34321	6	534	547
6	49936	U_434	R.WFGQGN(+.98)GGSIQGGR.D	Y	86.57	1420.65	11.3	711.34	2	18.02	F23:34466	3	534	547	Deamidation (NQ)
6	49936	U_434	R.GNSVDIDSEWNK.I	Y	80.65	1362.61	5.9	682.314	2	17.47	F23:34238	4	656	667
6	49936	U_434	K.GAGLGGASGLGK.G	Y	79.56	943.509	4.4	472.764	2	16.86	F23:33981	8	702	713
6	49936	U_434	R.NIAVSESMANAGGR.Q	Y	74.66	1375.65	9.6	688.84	2	17.02	F23:34051	6	572	585
6	49936	U_434	R.NIAVSESM(+15.99)ANAGGR.Q	Y	69.32	1391.65	12	696.839	2	16.38	F23:33782	9	572	585	Oxidation (M)
6	49936	U_434	K.GLFGGMGGGLGR.G	Y	65.38	1077.54	10.3	539.782	2	18.82	F23:35261	2	770	781
6	49936	U_434	R.AESLSLANAR.G	Y	63.18	1030.54	18.8	516.287	2	17.57	F23:34276	8	591	600
6	49936	U_434	R.GM(+15.99)LGSLSGK.R	Y	58.47	864.438	-1.3	433.226	2	16.91	F23:34001	11	370	378	Oxidation (M)
6	49936	U_434	K.GSSNDIGLSGGQISDK.G	Y	58.12	1533.73	9.8	767.878	2	17.18	F23:34120	6	714	729
6	49936	U_434	R.N(+.98)K(+42.01)MNGGDDLGR.G	Y	46.92	1218.53	20.1	610.284	2	16.32	F23:33759	1	359	369	Deamidation (NQ); Acetylation (K)
6	49936	U_434	K.GNGLFGM(+15.99)FWR.R	Y	44.4	1199.55	2.9	600.786	2	19.72	F23:36395	1	417	426	Oxidation (M)
6	49936	U_434	R.GVAGAASGAGANR.S	Y	33.66	1057.53	68.7	529.807	2	16.89	F24:34325	4	261	273
6	49936	U_434	R.NLDN(+.98)K(+42.01)LLGK.I	Y	29.15	1056.58	16.5	529.307	2	18	F23:34463	4	494	502	Deamidation (NQ); Acetylation (K)
6	49936	U_434	K.GK(+42.01)LGN(+.98)GIK.G	Y	19.13	828.471	10.7	415.247	2	16.56	F23:33854	2	344	351	Acetylation (K); Deamidation (NQ)
5	49937	U_368	R.GGDSGAAAAAAAADGGR.G	Y	113.1	1344.6	15.7	673.319	2	16.17	F23:33694	86	21	37
5	49937	U_368	R.GGDTGAAAAAAAADGGR.G	Y	90.97	1358.62	6.5	680.32	2	16.37	F23:33780	18	148	164
5	49937	U_368	R.GLGGDSAAAAAADGGR.G	Y	83.1	1315.61	-1.5	658.812	2	16.6	F28:34707	5	124	139
5	49937	U_368	G.DSGAAAAAAAADGGR.G	Y	72.73	1230.56	0.2	616.287	2	16.34	F25:33424	12	23	37
5	49937	U_368	R.GLGEDSGAAAAAAAADGGR.G	Y	63.16	1586.73	6.6	794.377	2	17.19	F25:33783	1	72	90
5	49937	U_368	R.GGDTSAAAAAAAADGGR.G	Y	55.28	1388.63	-17.5	695.309	2	16.4	F25:33449	1	198	214
5	49937	U_368	R.GGYGGLGR.G	N	47.7	735.366	3.8	368.692	2	16.52	F25:33497	14	13	20
5	49937	U_368	R.GGYGGFGR.G	Y	35.56	769.351	1.1	385.683	2	16.77	F25:33602	1	165	172
7	49939	U_3	R.GGDSGAAAAAAAADSGR.G	Y	82.9	1374.61	16.1	688.324	2	16.16	F28:34512	31	13	29
7	49939	U_3	R.AIAEGLGNAATR.N	Y	68.71	1142.6	-1.4	572.309	2	17.13	F25:33755	13	188	199
7	49939	U_3	R.NTFGTLGSTGGR.R	Y	61.53	1166.57	12.4	584.298	2	17.21	F23:34131	7	200	211
7	49939	U_3	G.PGGASGAAAAAAADGGR.G	Y	48.05	1326.63	-26.2	664.304	2	16.39	F25:33446	3	268	284
7	49939	U_3	R.GGYGGLGR.G	N	47.7	735.366	3.8	368.692	2	16.52	F25:33497	14	5	12
7	49939	U_3	P.GGASGAAAAAAADGGR.G	Y	47.61	1229.57	3.5	615.797	2	16.15	F25:33338	1	269	284
7	49939	U_3	G.GASGAAAAAAADGGR.G	Y	37.3	1172.55	-0.2	587.284	2	15.96	F23:33605	5	270	284
34	49944	U_6066	R.FGSGGPGGDSAAAAAASGGNGGR.F	Y	112.97	1847.81	18.6	616.957	3	16.57	F23:33862	10	31	53
34	49944	U_6066	R.FGSGGPGGDSAAGAAASGGNGGNGGN(+.98)GGR.F	Y	93.37	2290.95	17.2	764.672	3	16.33	F23:33764	1	54	82	Deamidation (NQ)
34	49944	U_6066	R.FGSGGPGGDSAAGAAASGGNGGNGGNGGR.F	Y	78.62	2289.97	20.7	764.347	3	16.19	F23:33704	1	54	82
18	49945	U_679	R.YGPSGPGSAAAAAAAAGAGSR.G	Y	87.63	1716.82	1.8	859.418	2	17.29	F26:33532	5	110	130
18	49945	U_679	R.GYGPGQQGPGR.Y	Y	85.9	1072.51	1.6	537.261	2	15.84	F26:32912	7	131	141
18	49945	U_679	G.GYGPGQQGPGQQ(+.98)GPGQQG	Y	18.3	1697.74	51.8	849.921	2	17.18	F27:34010	1	203	220	Deamidation (NQ)
18	49945	U_679	A.GPGGYGPGQQGPGQQGPGQ(+.98)QG	N	17.39	1908.84	42.1	955.465	2	17.19	F27:34013	1	200	220	Deamidation (NQ)
41	49941	U_14382	R.FGSEGPGGDSAAAAAASGGDGGR.F	Y	90.55	1920.82	15.3	961.432	2	16.74	F23:33936	5	58	80
41	49941	U_14382	R.FGTGGPESDSAAASGGNGGNR.Q	Y	84.95	1864.79	15	933.418	2	16.09	F23:33662	5	81	101
14	49949	U_4542	L.GGDSGAAAAAAAAADGGR.G	Y	88.43	1415.64	1.1	708.827	2	16.74	F25:33595	13	47	64
14	49949	U_4542	R.GLGGDSGAAAAAAAAADGGR.G	Y	56.37	1585.74	2.6	793.881	2	17.48	F25:33910	6	45	64
14	49949	U_4542	G.LGGDSGAAAAAAAAADGGR.G	Y	46.34	1528.72	0	765.369	2	17.44	F28:35065	7	46	64
26	49952	U_6045	R.AAAAAAGGAGQGGYGSLGSQGAGR.G	Y	112.81	1961.93	12.5	654.992	3	16.89	F27:33884	9	23	46
26	49952	U_6045	G.AGGAAAAAGGAGQ(+.98)GG	Y	16.98	1043.46	57.9	522.769	2	17.32	F26:33540	2	82	96	Deamidation (NQ)
13	49948	U_22058	R.TGAFTADQLDDMSTIGDTLK.T	N	103.88	2098.97	-0.3	1050.49	2	19.12	F26:35072	12	32	51
13	49948	U_22058	R.TGAFTADQLDDM(+15.99)STIGDTLK.T	N	96.76	2114.97	14.2	706.006	3	18.5	F25:34337	12	32	51	Oxidation (M)
13	49948	U_22058	A.FLNEAGR.T	Y	25.25	805.408	7.7	403.714	2	16.52	F26:33203	3	25	31
10	49955	U_1081	K.GYDNDFVR.F	Y	54.82	984.43	8.9	493.227	2	17.14	F24:34425	15	24	31
10	49955	U_1081	R.Q(-17.03)FDHPYK.R	Y	52.23	916.408	6.1	459.214	2	17.04	F24:34382	8	120	126	Pyro-glu from Q
10	49955	U_1081	K.LPQ(+.98)K(+42.01)SSLSR.N	Y	37.95	1057.58	21.2	529.807	2	16.59	F24:34197	8	107	115	Deamidation (NQ); Acetylation (K)
10	49955	U_1081	R.Q(-17.03)FDHPYKR.C	Y	35.89	1072.51	12.9	358.515	3	16.58	F24:34190	2	120	127	Pyro-glu from Q
40	49958	U_82	K.AFYQTTGTEDSR.F	Y	58.2	1374.61	14.4	688.32	2	16.72	F23:33928	7	123	134
40	49958	U_82	G.Q(-17.03)VTPWSNAK.L	Y	47.08	1012.5	-1	507.256	2	18.11	F23:34505	1	25	33	Pyro-glu from Q
40	49958	U_82	R.TSAIK(+42.01)DALN(+.98)K.A	Y	25.58	1102.59	19.2	552.311	2	17.42	F23:34217	2	113	122	Acetylation (K); Deamidation (NQ)
40	49958	U_82	R.TSAIKDALN(+.98)K(+42.01).A	Y	16.91	1102.59	14.6	552.309	2	17.26	F23:34152	1	113	122	Deamidation (NQ); Acetylation (K)
23	49947	U_17587	G.SSGAAAAAAAADGGIGR.G	Y	49.68	1372.67	-17.9	687.33	2	16.99	F25:33697	3	45	61
23	49947	U_17587	S.GGYGGIGR.G	N	47.7	735.366	3.8	368.692	2	16.52	F25:33497	14	9	16
27	49959	U_1699	R.GGYGGLGR.G	N	47.7	735.366	3.8	368.692	2	16.52	F25:33497	14	65	72
27	49959	U_1699	A.AAAAAAEGGRGGYGGLGR.G	Y	16.57	1560.78	15.8	521.274	3	16.76	F23:33941	1	55	72
22	49978	U_1669	L.DVINSNESR.L	Y	19.77	1032.48	20.1	517.26	2	16.73	F28:34759	17	649	657
22	49978	U_1669	K.QKLSELEVQK.Q	Y	15.17	1200.67	24.9	401.241	3	15.8	F24:33854	2	375	384
1	52901	U_9403	Q.GAGAAAAAAGGAGQGGYGGLGSQGAGR.G	Y	88.36	2117	30.2	706.695	3	17.01	F24:34375	106	21	47
1	52901	U_9403	G.AAAAAAGGAGQGGYGGLGSQGAGR.G	Y	79.62	1931.92	18.6	644.992	3	16.7	F24:34248	62	24	47
1	52901	U_9403	A.AAGGAGQGGYGGLGSQGAGR.G	Y	64.95	1647.77	20.1	824.909	2	16.51	F24:34164	51	28	47
1	52901	U_9403	Q.GAGQGGLGGQGAGAAAAAAGGAGQGGYGGLGSQGAGR.G	Y	58.21	2899.37	10.4	967.473	3	17.44	F26:33589	10	11	47
1	52901	U_9403	G.QGGYGGLGSQGAGR.G	Y	51.29	1263.6	11.4	632.812	2	16.44	F24:34138	15	34	47
1	52901	U_9403	A.G(+28.03)Q(+15.00)GGYGGLGSQGAGR.G	Y	51.25	1363.65	2.2	682.833	2	16.76	F24:34271	1	33	47	Ethylation; Deamidation followed by a methylation
1	52901	U_9403	A.AAAGGAGQGGYGGLGSQGAGR.G	Y	49.63	1718.81	10.5	573.949	3	16.68	F25:33567	12	27	47
1	52901	U_9403	R.GGYGGQGAGAAAAAGGAGQ.G	N	49.24	1447.64	26.1	724.848	2	16.06	F28:34469	24	48	66
1	52901	U_9403	G.GAGQGGYGGLGSQGAGR.G	Y	46.12	1448.68	10.6	725.353	2	16.48	F23:33826	10	31	47
1	52901	U_9403	Q.GGYGGLGSQGAGR.G	Y	45.34	1135.54	-1	568.775	2	16.38	F25:33440	16	35	47
1	52901	U_9403	G.AGQGGYGGLGSQGAGR.G	Y	43.78	1391.65	2.1	696.836	2	16.64	F25:33553	13	32	47
1	52901	U_9403	A.GQGGYGGLGSQGAGR.G	Y	43.19	1320.62	8.1	661.321	2	16.59	F25:33530	3	33	47
1	52901	U_9403	G.GYGGLGSQGAGR.G	Y	42.54	1078.52	-3.1	540.263	2	16.33	F25:33418	17	36	47
1	52901	U_9403	A.AAAAGGAGQGGYGGLGSQGAGR.G	Y	41.73	1789.85	-2.5	597.621	3	16.64	F28:34723	2	26	47
1	52901	U_9403	Q.GAGAAAAAAGGAGQGGY(+15.99)GGLGSQGAGR.G	Y	39.82	2132.99	11.1	712.013	3	16.95	F28:34853	2	21	47	Hydroxylation
1	52901	U_9403	Q.G(+28.03)GYGGLGSQGAGR.G	Y	36.3	1163.57	-12.9	582.784	2	16.9	F24:34327	2	35	47	Ethylation
1	52901	U_9403	G.AGAAAAAAGGAGQGGYGGLG.S	N	35.24	1503.71	22.5	752.877	2	16.4	F24:34120	46	22	41
1	52901	U_9403	G.YGGLGSQGAGR.G	Y	32.24	1021.49	-5.8	511.751	2	16.18	F25:33353	7	37	47
1	52901	U_9403	G.AAAAAAGGAGQGGYGGLGSQGAGR(+14.02)(+15.99).G	Y	26.06	1961.93	12.5	654.992	3	16.89	F27:33884	5	24	47	Methyl ester; Hydroxylation
1	52901	U_9403	R.GGYGGQGAGAAAA.A	N	24.9	1006.45	4.2	504.233	2	15.86	F23:33560	9	48	60
1	52901	U_9403	Q.GAGQGGLGGQGAGAAAAAAGGAGQ(+15.00)GGY(-18.01)GGLGSQGAGR.G	Y	22.27	2896.36	26.1	966.484	3	17.5	F28:35091	1	11	47	Deamidation followed by a methylation; Dehydration
1	52901	U_9403	S(-18.01)SDLGGLGGQGAGQGGLGGQGA(+28.03).G	Y	21.83	1809.86	31.6	604.313	3	16.55	F24:34183	18	1	22	Dehydration; Ethylation
1	52901	U_9403	L.G(+42.01)GQGAGQGGLGGQGAGAAA.A	Y	20.96	1482.68	29.5	742.37	2	15.85	F26:32915	4	8	26	Acetylation (Protein N-term)
1	52901	U_9403	A.GQGGLGGQGAGAAAAAAGGAGQ(+.98)GGYGGLGSQ(+.98)GAGRGGYGGQGAGAAAA.A	Y	20.91	3761.71	31.7	941.465	4	17.49	F25:33912	1	13	60	Deamidation (NQ)
1	52901	U_9403	Q.GAGAAAAAAGGAGQGGY(+31.99)GGLGS(-18.01)QGAGR.G	Y	20.7	2130.98	14.2	711.344	3	17	F28:34875	1	21	47	Dihydroxy; Dehydration
1	52901	U_9403	Q.GAGAAAAAAGGAGQGGYGG.L	N	20.53	1390.62	175.4	696.44	2	18.66	F23:35093	2	21	39
1	52901	U_9403	Q.GAGAAAAAAGGAGQ(+.98)GGYGGLGSQGAGRG.G	Y	20.48	2175.01	12.1	726.018	3	17.09	F26:33445	2	21	48	Deamidation (NQ)
1	52901	U_9403	R.GGYGGQGAGAAAAAGGAGQGGYGGLGGQ(+.98)GAGQGA.G	Y	20.34	2636.16	27.3	879.751	3	17.29	F26:33533	4	48	81	Deamidation (NQ)
1	52901	U_9403	Y.GGLGGQGAGQGAGAAAAAAGGAG(+28.03)	Y	19.77	1681.81	17.5	561.621	3	16.18	F28:34528	3	70	92	Ethylation
1	52901	U_9403	Q.GAGAAAAAAGGAGQGGY(+15.99)GGLGS(-18.01)QGAGR.G	Y	19.61	2114.98	2.3	706.004	3	18.29	F28:35410	6	21	47	Hydroxylation; Dehydration
1	52901	U_9403	G.QGAGAAAAAGGAGQGGYGGLGGQG.A	Y	19.21	1859.85	19	620.969	3	16.29	F25:33400	6	53	76
1	52901	U_9403	Q.GAGAAAAAAGGAGQGGYGGLGSQGAGRGGYGGQ.G	Y	18.18	2636.21	9.5	879.751	3	17.34	F25:33848	5	21	53
1	52901	U_9403	G.AGAAAAAGGAGQGGYGGLGGQGAGQGAGAAA.A	Y	17.86	2329.08	17.1	777.38	3	17.73	F25:34009	1	55	85
1	52901	U_9403	SS(-18.01)DLGGLGGQGAGQGGLGGQGA(+28.03).G	Y	17.67	1809.86	18.8	604.305	3	16.64	F27:33778	10	1	22	Dehydration; Ethylation
1	52901	U_9403	Q.GAGAAAAAGGAGQ(+.98)GG.Y	N	16.82	1043.46	50.2	522.765	2	16.98	F28:34866	2	54	68	Deamidation (NQ)
1	52901	U_9403	SSDLGGLGGQ(+.98)GAG(+14.02).Q	Y	16.67	1089.49	22.5	545.766	2	16.83	F27:33858	15	1	13	Deamidation (NQ); Methyl ester
1	52901	U_9403	R.GGYGGQGAGAAAAAGGAGQGGY(+15.99)GG(+28.03).L	Y	16.06	1882.82	67.7	942.481	2	17.38	F23:34202	5	48	71	Hydroxylation; Ethylation
1	52901	U_9403	G.Q(+.98)GGY(-18.01)GGLGSQGAGR.G	Y	15.48	1246.57	2.6	624.293	2	17.13	F25:33757	2	34	47	Deamidation (NQ); Dehydration
1	52901	U_9403	A.GAAAAAAGGAGQGGYGGLGSQGAGR.G	Y	15.44	1988.94	8.2	663.993	3	16.89	F28:34829	7	23	47
1	52901	U_9403	G.AGAAAAAAGGAGQGGYGGLGSQ(+15.00)GAGR(+28.03).G	Y	15.34	2103.01	8.8	702.016	3	16.87	F23:33989	12	22	47	Deamidation followed by a methylation; Ethylation
1	52901	U_9403	Q.GAGAAAAAGGAGQ(+.98)GGY.G	Y	15.12	1206.53	60.4	604.307	2	17.34	F28:35017	2	54	69	Deamidation (NQ)
1	52901	U_9403	Y.G(+162.05)GLGSQGAGR.G	Y	15.12	1020.48	-5.1	511.247	2	16.14	F28:34506	1	38	47	Hexose
1	52901	U_9403	A.G(+28.03)QGGY(+15.99)GGLGSQGAGR.G	Y	15.02	1364.64	11.2	683.337	2	16.7	F24:34249	1	33	47	Ethylation; Hydroxylation
1	52901	U_9403	A.GGAGQGGYGGLGSQGAGR.G	Y	14.74	1505.7	19.5	753.87	2	17.69	F28:35167	1	30	47
1	52901	U_9403	Q.GAGRGGYGGQGAGAAAAA.G	Y	14.73	1418.66	11.2	473.901	3	16.27	F26:33098	2	44	61
1	52901	U_9403	Q.GAGQGGLGGQGAGAAAAAAGGAGQGGYGGLGS(-18.01)QGAGR(+17.03).G	Y	14.57	2898.38	-12.9	967.122	3	17.74	F25:34011	1	11	47	Dehydration; Replacement of proton with ammonium ion
1	52901	U_9403	G.G(+104.03)LGGQGAGAAAAAAGGAGQGGYGGLGSQGAGR.G	Y	14.32	2633.23	3.1	878.754	3	17.4	F28:35046	1	16	47	Benzoyl
1	52901	U_9403	A.GQGGYGGLGGQGAGQGAGAAAAAAGGAG(+14.02)	Y	14.28	2129.98	11.3	711.01	3	16.74	F26:33300	2	65	92	Methyl ester
1	52901	U_9403	G.A(+28.03)GQGAGAAAAAAGGAG(+28.03)	Y	14.14	1183.59	-9.2	592.799	2	15.93	F26:32957	1	77	92	Ethylation
1	52901	U_9403	G.GQGAGQ(+15.00)GAGAAAAAAGGAG(+28.03)	Y	11.61	1412.66	8.9	707.346	2	16.69	F28:34748	1	74	92	Deamidation followed by a methylation; Ethylation
1	52901	U_9403	A.GGAGQGGYGGLGGQGAGQGAGAAAAAAGGAG(+28.03)	Y	11.56	2329.08	-0.8	1165.55	2	17.1	F26:33453	3	62	92	Ethylation
1	52901	U_9403	Y.GGQ(+.98)GAGAAAAAGGAGQ(+.98).G	N	11.55	1172.51	44.2	587.286	2	15.84	F27:33439	1	51	66	Deamidation (NQ)
1	52901	U_9403	Q.GGYGGLGS(-18.01)Q(+15.00)GAGR.G	Y	11.51	1132.53	23.7	567.284	2	16.49	F24:34157	1	35	47	Dehydration; Deamidation followed by a methylation
1	52901	U_9403	G.Y(+42.01)GGLGSQ(+.98)GAGR.G	Y	11.17	1064.49	20	533.262	2	16.9	F24:34326	5	37	47	Acetylation (N-term); Deamidation (NQ)
1	52901	U_9403	S.SDLGGLGGQ(+.98)GAGQ(+.98)GG.L	Y	11.05	1231.53	47.1	616.802	2	16.54	F26:33213	1	2	16	Deamidation (NQ)
1	52901	U_9403	Q.GAGAAAAAAGGAGQ(+.98)G.G	N	10.78	1057.48	108.4	529.804	2	16.94	F24:34345	3	21	35	Deamidation (NQ)
4	52900	U_2859	GLGGDSAAAAAAAADGGR.G	Y	71.08	1457.69	14.4	486.909	3	17.16	F23:34108	30	1	18
4	52900	U_2859	G.GDSAAAAAAAADGGR.G	Y	41.64	1230.56	5.5	616.29	2	16.48	F25:33483	1	4	18
4	52900	U_2859	L.GGDSGAAAAAAAAGEGN(+.98)G.G	N	38.44	1374.56	50.7	688.324	2	16.16	F28:34512	25	27	44	Deamidation (NQ)
4	52900	U_2859	G.LGGDSGAAAAAAAAGEG.N	Y	32.07	1315.6	7.6	658.812	2	16.65	F28:34729	4	26	42
4	52900	U_2859	G.DSAAAAAAAADGGR.G	Y	30.75	1173.54	2.8	587.778	2	15.8	F28:34359	11	5	18
4	52900	U_2859	Y.GGD(+15.99)S(+126.10)GAAAAAAADGGR.G	Y	30.16	1415.66	-11.2	708.831	2	16.69	F25:33575	13	75	90	Hydroxylation; Octanoyl
4	52900	U_2859	G.GD(+15.99)S(+126.10)GAAAAAAADGGR.G	Y	30.15	1358.64	-22.6	680.313	2	16.54	F25:33510	6	76	90	Hydroxylation; Octanoyl
4	52900	U_2859	GLGGDSAAAAAAAAD(+14.02)GGRG.G	Y	29.29	1528.72	-0.3	765.369	2	17.58	F25:33952	7	1	19	Methyl ester
4	52900	U_2859	GLGGDSAAAAAAAADGG(+14.02).R	Y	28.47	1315.6	9.8	658.814	2	16.44	F28:34640	1	1	17	Methyl ester
4	52900	U_2859	R.RGYGGDSGAAAAAAAD(+17.03)GGR.G	Y	26.65	1666.78	-15	834.383	2	16.29	F23:33746	6	72	90	Replacement of proton with ammonium ion
4	52900	U_2859	G.D(+42.01)(+14.02)SAAAAAAAADGGR.G	Y	25.53	1229.56	12.6	615.797	2	16.15	F25:33338	1	5	18	Acetylation (Protein N-term); Methyl ester
4	52900	U_2859	G.YGLGGASGAAAAADGGR.G	Y	23.31	1420.67	-3.5	711.34	2	18.02	F23:34466	3	48	64
4	52900	U_2859	R.GLGGDSGAAAAAAAAGE(+28.03)GNG(+14.02).G	Y	22.59	1585.73	13.8	793.885	2	17.3	F28:35003	7	25	44	Ethylation; Methyl ester
4	52900	U_2859	G.GD(+15.99)SAAAAAAAADGGR.G	Y	22.43	1246.55	-0.4	624.284	2	15.97	F23:33608	2	4	18	Hydroxylation
4	52900	U_2859	R.G(+28.03)GD(+28.03)S(-18.01)GAAAAAAGA	Y	21.28	983.467	10.5	492.746	2	17.47	F25:33902	1	96	108	Ethylation; Dehydration
4	52900	U_2859	G.G(+162.05)D(-18.01)SAAAAAAAADGGR.G	Y	19.57	1374.6	15.3	688.318	2	16.59	F25:33533	1	4	18	Hexose; Dehydration
4	52900	U_2859	R.GGD(+17.03)S(-18.01)GAAAAAAGA	Y	19.55	944.431	15.7	473.23	2	16.01	F23:33623	1	96	108	Replacement of proton with ammonium ion; Dehydration
4	52900	U_2859	GLGGD(+17.03)S(-18.01)AAAAAAAADGGR.G	Y	19.06	1456.7	-13.3	729.348	2	16.94	F25:33680	1	1	18	Replacement of proton with ammonium ion; Dehydration
4	52900	U_2859	G.Y(-18.01)GLGGASGAAAAADGGR.G	Y	18.95	1402.66	-7.9	702.331	2	16.59	F25:33534	5	48	64	Dehydration
4	52900	U_2859	R.GY(+15.99)GGDSGAAAAAAA.D	Y	18.69	1124.47	90	375.865	3	16.22	F27:33602	2	73	86	Hydroxylation
4	52900	U_2859	G.N(+.98)GGLGYGLGGAS.G	Y	18.59	1022.47	6.4	512.244	2	16.89	F24:34322	9	43	54	Deamidation (NQ)
4	52900	U_2859	D.S(+126.10)GAAAAAAADGGR.G	Y	17.74	1170.6	-31.6	586.288	2	15.91	F23:33583	1	78	90	Octanoyl
4	52900	U_2859	G.LGGDS(-18.01)AAAAAAAADGGR.G	Y	16.77	1382.65	-67.5	461.861	3	16.33	F25:33415	2	2	18	Dehydration
4	52900	U_2859	A.AAAAAGEGN(+.98)GGLGYGLGGASGAAAA.A	Y	16.47	1961.91	27.4	654.994	3	16.84	F26:33339	4	35	59	Deamidation (NQ)
4	52900	U_2859	R.GGY(-18.01)GRGGDSGAAAAAAGA	Y	16.39	1417.63	13.8	709.834	2	16.4	F25:33451	1	91	108	Dehydration
4	52900	U_2859	G.D(+17.03)S(-18.01)AAAAAAAADGGR.G	Y	16.21	1172.55	-3.6	587.282	2	15.84	F25:33205	5	5	18	Replacement of proton with ammonium ion; Dehydration
4	52900	U_2859	R.GLGGD(+15.99)SGAAAAAAAAGEG.N	Y	15.95	1388.62	-9.4	695.309	2	16.4	F25:33449	1	25	42	Hydroxylation
4	52900	U_2859	R.GLGGDSGAAAAAAAAGEG.N	Y	15.44	1372.62	-1.1	687.317	2	17.13	F25:33760	1	25	42
4	52900	U_2859	G.YGGDS(-18.01)GAAAAAAADGGR.G	Y	15.27	1418.62	38	710.343	2	16.28	F23:33741	4	74	90	Dehydration
4	52900	U_2859	G(+104.03)LGGD(-18.01)SAAAAAAAADG.G	Y	14.89	1330.58	5.3	666.3	2	15.86	F25:33207	2	1	16	Benzoyl; Dehydration
4	52900	U_2859	R.RGYGGDS(-18.01)GAAAAAAA.D	Y	14.47	1246.57	18.2	624.303	2	17.12	F23:34093	1	72	86	Dehydration
4	52900	U_2859	G.YGLGGAS(-18.01)GAAAAAD(+17.03)GGR.G	Y	14.11	1419.69	-5.3	710.846	2	17.77	F23:34360	4	48	64	Dehydration; Replacement of proton with ammonium ion
4	52900	U_2859	G.D(+28.03)S(+126.10)GAAAAAAADGGR.G	Y	13.8	1313.66	-62.7	657.795	2	16.59	F25:33529	1	77	90	Ethylation; Octanoyl
4	52900	U_2859	G.LGGAS(-18.01)GAAAAAD(-18.01)GGR.G	Y	13.62	1164.56	5.8	583.292	2	16.99	F28:34868	4	50	64	Dehydration
4	52900	U_2859	G.YGGD(-18.01)SGAAAAAAADGGR.G	Y	12.92	1418.62	34.6	710.341	2	16.21	F28:34537	1	74	90	Dehydration
4	52900	U_2859	R.GLGGDSGAAAAAAAAGE(+14.02)GNG(+28.03).G	Y	12.81	1585.73	16.2	793.887	2	17.54	F28:35107	1	25	44	Methyl ester; Ethylation
4	52900	U_2859	L.GGD(-18.01)SAAAAAAAAD(+15.99)GGR.G	Y	11.88	1285.56	38.4	643.814	2	15.77	F23:33524	2	3	18	Dehydration; Hydroxylation
4	52900	U_2859	A.AAD(-18.01)GGRGGF(+31.99)GGR.G	Y	11.7	1090.49	20.1	546.263	2	17.13	F28:34927	1	13	24	Dehydration; Dihydroxy
4	52900	U_2859	L.GGD(-18.01)SAAAAAAAADGGR(+15.99).G	Y	11.21	1285.56	33.1	643.811	2	15.8	F27:33418	2	3	18	Dehydration; Hydroxylation
4	52900	U_2859	S.GAAAAAAAD(+17.03)GGR(+28.03).G	Y	11.11	1002.52	9.4	502.272	2	16.38	F27:33667	2	79	90	Replacement of proton with ammonium ion; Ethylation
4	52900	U_2859	G.GAS(+126.10)GAAAAAD(+14.02)GGRGGLYGR.R	Y	11	1773.91	-28.4	887.938	2	17.1	F26:33450	7	52	70	Octanoyl; Methyl ester
4	52900	U_2859	R.GYGGDS(-18.01)GAAAAAAAD(-18.01)GGR.G	Y	10.9	1457.63	23.9	729.839	2	15.91	F27:33467	1	73	90	Dehydration
9	49946	U_15734	R.GGDSGAAAAAAAADGGR.G	Y	85.1	1344.6	15.5	673.319	2	16.35	F24:34097	86	19	35
9	49946	U_15734	G.DSGAAAAAAAADGGR.G	Y	51.39	1230.56	0.2	616.287	2	16.34	F25:33424	11	21	35
9	49946	U_15734	R.GGYGGLGR.G	N	38.5	735.366	3.8	368.692	2	16.52	F25:33497	15	11	18
9	49946	U_15734	A.AAAAAAADGGRRGYGGLGRG.G	Y	20.33	1773.9	-19.7	592.295	3	17.23	F25:33798	1	100	119
5	50134	U_27155	G.AGAGAAAAAAGGAGQGGYGGLGGQ(+.98)GAGQG.G	Y	63.25	2187.99	22.7	730.354	3	17.14	F27:33985	96	30	58	Deamidation (NQ)
5	50134	U_27155	G.AGAGAAAAAAGGAGQGGYGGLGGQGAGQ(+.98)G.G	Y	58.02	2187.99	30.3	730.359	3	17.03	F27:33946	8	30	58	Deamidation (NQ)
5	50134	U_27155	G.AGAAAAAAGGAGQGGYGGLG.G	N	35.24	1503.71	22.5	752.877	2	16.4	F24:34120	46	32	51
5	50134	U_27155	A.AGGAGQGGYGGLGGQGAGQGGAAAAAGGGAGLGG.Y	Y	34.71	2514.16	18.5	839.076	3	16.95	F25:33684	33	39	72
5	50134	U_27155	A.AAAAAGGAGQGGYGGLGGQGAGQGGAAAAAGGGAGLG.G	Y	32.44	2741.29	18.8	914.787	3	17.44	F26:33588	4	35	71
5	50134	U_27155	A.GAAAAAAGGAGQGGYGGLGGQGAGQGGAAAA.A	Y	22.66	2329.08	18.2	777.381	3	17.88	F25:34069	1	33	63
5	50134	U_27155	R.V(+42.01)TYEATLQDAR.Q	Y	22.04	1307.64	11.6	436.891	3	15.74	F27:33394	11	8	18	Acetylation (Protein N-term)
5	50134	U_27155	G.AGQGGYGGLGGQGAGQGGAAAAAGGGAGLGG.Y	Y	20.88	2329.08	18.8	777.382	3	17.05	F28:34898	7	42	72
5	50134	U_27155	A.GAGAAAAAAGGAGQGGYGG.L	N	20.53	1390.62	175.4	696.44	2	18.66	F23:35093	2	31	49
5	50134	U_27155	R.Q(+.98)GGYGGLGGQGAGAGAAA.A	Y	16	1419.64	26.7	710.845	2	17.82	F23:34382	2	19	36	Deamidation (NQ)
5	50134	U_27155	G.LGGQGAGQGGAAAAAGGGAGLGG.Y	Y	13.86	1681.81	7.2	841.92	2	16.3	F26:33115	2	50	72
5	50134	U_27155	R.QGGYGGLGGQGAGAGAAA.A	Y	12.12	1418.65	5.2	710.338	2	16.8	F28:34793	2	19	36
5	50134	U_27155	A.GAGAAAAAAGGAGQ(+.98)G.G	N	10.78	1057.48	108.4	529.804	2	16.94	F24:34345	3	31	45	Deamidation (NQ)
2	52909	U_8956	R.GAGAAAAAAAGGAGQGGYRS(-18.01)EE(+14.02).H	Y	40.98	1844.84	26.9	615.971	3	17.23	F25:33799	3	43	64	Dehydration; Methyl ester
2	52909	U_8956	R.GAGAAAAAAAGGAGQGGYRS(-18.01)E(+14.02)E.H	Y	38.53	1844.84	30.1	615.972	3	17.32	F26:33543	4	43	64	Dehydration; Methyl ester
2	52909	U_8956	R.GAGAAAAAAAGGAGQGGYR.S	Y	36.4	1503.72	8.4	502.251	3	16.43	F28:34634	8	43	61
2	52909	U_8956	H.T(+104.03)SELQSLRR.I	Y	30.75	1192.62	3.8	597.319	2	17.74	F24:34685	4	66	74	Benzoyl
2	52909	U_8956	R.GAGAAAAAAAGGAGQGGYRSEEHT.S	Y	29.87	2086.94	26.1	696.673	3	17.13	F27:33982	133	43	66
2	52909	U_8956	R.G(+28.03)AGAAAAAAAGGAGQGGYRSEE(+14.02)HTS.E	Y	25.79	2216.02	33.6	739.706	3	17.44	F28:35064	1	43	67	Ethylation; Methyl ester
2	52909	U_8956	R.G(+42.01)AGAAAAAAAGGAGQ(+.98).G	Y	24.48	1113.51	44.3	557.784	2	15.42	F27:33246	11	43	57	Acetylation (N-term); Deamidation (NQ)
2	52909	U_8956	R.GAGAAAAAAAGGAGQGGYRSE(+453.21)(+17.03).E	Y	23.52	2190.03	26.2	731.037	3	17.14	F23:34103	1	43	63	Puromycin; Replacement of proton with ammonium ion
2	52909	U_8956	R.GAGAAAAAAAGGAGQ(+28.03).G	Y	23.03	1098.54	-3.1	550.276	2	16.58	F27:33755	1	43	57	Ethylation
2	52909	U_8956	R.G(+28.03)AGAAAAAAAGGAGQGGYRSEEHTS(+14.02).E	Y	23.02	2216.02	26.9	739.701	3	17.39	F28:35041	1	43	67	Ethylation; Methyl ester
2	52909	U_8956	R.GAGAAAAAAAGGAGQGGYRSEEHTS(+453.21).E	Y	22.34	2627.19	41.3	657.831	4	17.58	F28:35123	5	43	67	Puromycin
2	52909	U_8956	G.RGAGAAAAAAAGGAGQGGY.R	Y	22.28	1503.72	35.6	502.264	3	16.51	F23:33835	1	42	60
2	52909	U_8956	T.SELQ(+15.00)SLRR.I	Y	20.16	1002.55	-13.1	502.274	2	16.62	F27:33771	3	67	74	Deamidation followed by a methylation
2	52909	U_8956	R.GAGAAAAAAAGGAGQGGYRSE(+453.21)(+14.02).E	Y	17.46	2187.02	-4.2	730.011	3	17.65	F24:34649	2	43	63	Puromycin; Methyl ester
2	52909	U_8956	T.SELQ(+15.00)SLR.R	Y	17.15	846.445	1.7	424.23	2	17.03	F24:34380	4	67	73	Deamidation followed by a methylation
2	52909	U_8956	R.GAGAAAAAAAGGAGQGGYRS(+126.10)E(+14.02).E	Y	17.09	1859.91	-20.4	620.966	3	16.19	F25:33359	4	43	63	Octanoyl; Methyl ester
2	52909	U_8956	V.T(-18.01)GVQTC(+57.02)ALP(+15.99)IGLGGQGAGR.G	Y	17.03	1809.92	-12.5	604.305	3	17.18	F28:34952	7	24	42	Dehydration; Carbamidomethylation; Hydroxylation
2	52909	U_8956	V.Q(+104.03)TC(+57.02)ALP(+15.99)IGLGGQGAGR.G	Y	16.26	1674.81	-36.3	838.384	2	16.94	F23:34019	3	27	42	Benzoyl; Carbamidomethylation; Hydroxylation
2	52909	U_8956	R.GAGAAAAAAAGGAGQGGYR(+15.99)SEEHT.S	Y	14.82	2102.94	32.5	702.009	3	16.84	F28:34810	14	43	66	Hydroxylation
2	52909	U_8956	R.GAGAAAAAAAGGAGQ(+15.00)GG(+28.03).Y	Y	14.57	1227.58	6.1	614.803	2	16.02	F23:33631	1	43	59	Deamidation followed by a methylation; Ethylation
2	52909	U_8956	R.GAGAAAAAAAGGAGQ(+.98)GGYRS(-18.01)EEHTS.E	Y	13.96	2156.95	44.1	720.021	3	17.43	F25:33886	1	43	67	Deamidation (NQ); Dehydration
2	52909	U_8956	A.AAAAAGGAGQGGY(+15.99)R.S	Y	13.67	1192.56	25.3	597.302	2	16.83	F26:33336	1	48	61	Hydroxylation
2	52909	U_8956	S.G(+28.03)VTGVQT(+162.05)C(+57.02)ALPIGLGGQGAGR.G	Y	13.31	2158.11	-16.5	720.364	3	17.08	F23:34077	2	22	42	Ethylation; Hexose; Carbamidomethylation
2	52909	U_8956	A.AAAAAAGGAGQ(+.98)GGYR.S	Y	12.44	1248.58	25.9	625.316	2	17.21	F23:34132	1	47	61	Deamidation (NQ)
2	52909	U_8956	L.P(+28.03)(+31.99)IGLGGQGAGR.G	Y	11.97	1041.56	-6.5	521.782	2	17.68	F24:34661	1	32	42	Ethylation; Dihydroxy
2	52909	U_8956	R.GAGAAAAAAAGGAGQGGY(+15.99)RSEEHT.S	Y	11.79	2102.94	26.8	702.005	3	16.94	F25:33677	4	43	66	Hydroxylation
2	52909	U_8956	R.GAGAAAAAAAGGAGQGGY(-18.01)R(+15.99).S	Y	11.6	1501.7	13.1	751.868	2	17.33	F25:33843	1	43	61	Dehydration; Hydroxylation
2	52909	U_8956	P.I(+42.01)GLGGQGAGR.G	Y	11.28	926.493	7.6	464.257	2	17.82	F24:34717	1	33	42	Acetylation (N-term)
2	52909	U_8956	G.V(+28.03)QTC(+57.02)ALPIGLGGQGAGR.G	Y	11.06	1681.89	-30.9	561.621	3	16.21	F23:33709	1	26	42	Ethylation; Carbamidomethylation
2	52909	U_8956	R.G(+28.03)AGAAAAAAAGGAGQGGYRSE(+14.02)EHTS.E	Y	11.03	2216.02	43.2	555.036	4	17.53	F28:35100	1	43	67	Ethylation; Methyl ester
7	52902	U_10063	Q.GGYGGQGAGAAAAAGGAGQ.G	N	49.24	1447.64	26.1	724.848	2	16.06	F28:34469	24	10	28
7	52902	U_10063	Q.GGYGGQGAGAAAAAGGAGQGGQ.G	Y	41.37	1689.75	38.4	564.277	3	15.99	F28:34442	10	10	31
7	52902	U_10063	G.YGGQGAGAAAAAGGAGQGGQGLGGQGAAAA.A	Y	29.46	2329.08	25.2	777.387	3	18.1	F28:35328	50	12	41
7	52902	U_10063	Q.GGYGGQGAGAAAA.A	N	24.9	1006.45	4.2	504.233	2	15.86	F23:33560	9	10	22
7	52902	U_10063	G.GQGLGGQGAAAAAAGGAGQGGLGG.L	Y	18.57	1809.87	23.9	604.312	3	16.49	F24:34159	2	30	53
7	52902	U_10063	G.Q(+42.01)GAGAAAAAGGAGQGGQGLGGQGAAAA.A	Y	17.83	2093.98	44.3	699.033	3	17.04	F28:34894	2	15	41	Acetylation (Protein N-term)
7	52902	U_10063	Q.GAGAAAAAGGAGQ(+.98)GG.Q	N	16.82	1043.46	50.2	522.765	2	16.98	F28:34866	2	16	30	Deamidation (NQ)
7	52902	U_10063	G.GQGAAAAAAGGAGQGGLGGLGGQG.A	Y	16.8	1809.87	17.7	604.308	3	16.48	F26:33189	9	35	58
7	52902	U_10063	AAAS(+126.10)GGAGQGGYGGQGAGAAAAAGGA(+28.03).G	Y	15.06	2087	17	696.687	3	16.82	F23:33969	1	1	26	Octanoyl; Ethylation
7	52902	U_10063	G.QGAAAAAAGGAGQGGLGG.L	N	13.09	1340.64	9.4	671.335	2	15.75	F26:32874	3	36	53
7	52902	U_10063	Y.GGQ(+.98)GAGAAAAAGGAGQ(+.98).G	N	11.55	1172.51	44.2	587.286	2	15.84	F27:33439	1	13	28	Deamidation (NQ)
7	52902	U_10063	A.AAAAAGGAGQGGLGGQ(+.98)GAGGGAG	Y	10.95	1640.75	179.4	548.022	3	16.93	F28:34845	1	66	88	Deamidation (NQ)
12	52907	U_17514	Q.Q(+42.01)(+.98)GPSGPGGAAAAAAAA.G	Y	28.86	1266.58	48.1	423.222	3	16.42	F27:33687	12	18	33	Acetylation (Protein N-term); Deamidation (NQ)
12	52907	U_17514	A.GPGGYGPGQQGPGQQGPGQ(+.98)QG.P	N	28.11	1908.84	42.1	955.465	2	17.19	F27:34013	1	34	54	Deamidation (NQ)
12	52907	U_17514	Q.Q(+42.01)(+.98)GPSGPGGAAAAAAA.A	Y	25.39	1195.55	50.7	399.543	3	16.52	F27:33728	2	18	32	Acetylation (Protein N-term); Deamidation (NQ)
12	52907	U_17514	G.GYGPGQQGPGQ(+.98)QGPGQQG.P	N	21.33	1697.74	49.3	849.919	2	17.1	F27:33975	10	37	54	Deamidation (NQ)
12	52907	U_17514	P.GGAAAAAAAAGPGGYGPGQQGPGQ(+.98)Q(+.98)G.P	N	20.52	2124.95	4.1	532.246	4	17.08	F28:34906	2	24	49	Deamidation (NQ)
12	52907	U_17514	G.GYGPGQQGPGQQ(+.98)GPGQQG.P	N	20.38	1697.74	51.8	849.921	2	17.18	F27:34010	8	37	54	Deamidation (NQ)
12	52907	U_17514	A.GPGGYGPGQQGPGQ(+.98)QGPGQQG.P	N	20.23	1908.84	46.8	637.315	3	17.23	F28:34971	3	34	54	Deamidation (NQ)
12	52907	U_17514	A.GPGGYGPGQQGPGQQGPGQ(+.98)QGPAGYGPS(-18.01)GPSGPGG	Y	19.51	3029.33	33.1	1010.82	3	17.25	F27:34028	3	34	68	Deamidation (NQ); Dehydration
12	52907	U_17514	A.GPGGYGPGQQ(+.98)GPSGPGGAAAAA.A	N	18.74	1781.8	12	891.916	2	16.11	F27:33557	10	9	30	Deamidation (NQ)
12	52907	U_17514	S.GPGGAAAAAAAAGPGGY.G	N	17.25	1285.61	-5.7	643.806	2	16.09	F26:33023	5	22	38
12	52907	U_17514	A.GPGGYGPGQ(+.98)Q(+.98)GPSGPGG.A	N	14.71	1427.6	39.9	714.833	2	15.86	F27:33447	1	9	25	Deamidation (NQ)
12	52907	U_17514	G.GYGPGQQGPGQQGPGQ(+.98)QG.P	N	12.97	1697.74	49	849.918	2	17.35	F27:34067	3	37	54	Deamidation (NQ)
12	52907	U_17514	P.GQQGPSGPGGAAAAAA.A	N	11.37	1266.6	31.1	634.325	2	16.79	F28:34787	6	16	31
12	52907	U_17514	G.QQ(+.98)GPAGYGPSGP.S	N	11	1115.49	28.6	558.767	2	17	F24:34370	1	52	63	Deamidation (NQ)
10	52904	U_2249	G.GPGGYGPGQQGPGQQGPGQ(+.98)QG.P	N	28.11	1908.84	42.1	955.465	2	17.19	F27:34013	1	39	59	Deamidation (NQ)
10	52904	U_2249	P.GGAAAAAAAAGGPGGYGPGQQGP.G	Y	22.69	1809.84	27.8	905.952	2	16.6	F25:33537	12	28	50
10	52904	U_2249	G.GYGPGQQGPGQ(+.98)QGPGQQG.P	N	21.33	1697.74	49.3	849.919	2	17.1	F27:33975	10	42	59	Deamidation (NQ)
10	52904	U_2249	G.GYGPGQQGPGQQ(+.98)GPGQQG.P	N	20.38	1697.74	51.8	849.921	2	17.18	F27:34010	8	42	59	Deamidation (NQ)
10	52904	U_2249	G.GPGGYGPGQQGPGQ(+.98)QGPGQQG.P	N	20.23	1908.84	46.8	637.315	3	17.23	F28:34971	3	39	59	Deamidation (NQ)
10	52904	U_2249	A.GPGGYGPGQQ(+.98)GPSGPGGAAAAA.A	N	18.74	1781.8	12	891.916	2	16.11	F27:33557	10	108	129	Deamidation (NQ)
10	52904	U_2249	S.GPGGAAAAAAAAGPGGY.G	N	17.25	1285.61	-5.7	643.806	2	16.09	F26:33023	5	72	88
10	52904	U_2249	G.PGGAAAAAAAAGPG(+14.02)	Y	15.8	1022.51	-32.9	512.248	2	17.14	F24:34427	4	122	135	Methyl ester
10	52904	U_2249	A.GPGGYGPGQ(+.98)Q(+.98)GPSGPGG.A	N	14.71	1427.6	39.9	714.833	2	15.86	F27:33447	1	108	124	Deamidation (NQ)
10	52904	U_2249	AAGPGGYGP(+15.99)GQQGPGQQGP(+28.03).A	Y	14.59	1723.79	17.2	575.614	3	16.14	F27:33568	14	1	19	Hydroxylation; Ethylation
10	52904	U_2249	P.GGAAAAAAAAGGPGGYGPGQQGPGQ(+.98)Q(+.98).G	Y	14.09	2124.95	13.2	709.332	3	17	F28:34874	1	28	53	Deamidation (NQ)
10	52904	U_2249	AAGP(+31.99)GGYGPGQ(-18.01).Q	Y	13.7	944.399	79.9	473.244	2	16.28	F27:33626	3	1	11	Dihydroxy; Dehydration
10	52904	U_2249	A.GGPGGYGPGQQGPGQ(+.98)Q(+.98)GPGQ.Q	Y	13.22	1781.76	43.1	594.953	3	15.84	F27:33440	2	38	57	Deamidation (NQ)
10	52904	U_2249	G.GYGPGQQGPGQQGPGQ(+.98)QG.P	N	12.97	1697.74	49	849.918	2	17.35	F27:34067	3	42	59	Deamidation (NQ)
10	52904	U_2249	AAGPGGYGPGQQGPGQQGPAGY(-18.01)GPSGPG(+28.03).G	Y	12.74	2433.11	26.7	812.066	3	16.99	F27:33930	2	1	28	Dehydration; Ethylation
10	52904	U_2249	AAGPGGY(+15.99)GPGQQGPGQQGP(+28.03).A	Y	11.82	1723.79	14.6	575.613	3	16.08	F26:33021	3	1	19	Hydroxylation; Ethylation
10	52904	U_2249	P.GQQGPSGPGGAAAAAA.A	N	11.37	1266.6	31.1	634.325	2	16.79	F28:34787	6	115	130
10	52904	U_2249	G.QQ(+.98)GPAGYGPSGP.G	N	11	1115.49	28.6	558.767	2	17	F24:34370	1	16	27	Deamidation (NQ)
27	49953	U_6377	R.GGYGGLGR.G	N	38.5	735.366	3.8	368.692	2	16.52	F25:33497	15	65	72
27	49953	U_6377	R.IGYGPGGVSGAAAVAAAADSGKG.S	Y	16.5	1902.94	3	635.324	3	17.52	F23:34259	4	15	37
20	52906	U_29163	G.GAGGGRGGGAGGNYPPQPYN.F	Y	22.58	1802.81	20.1	902.43	2	16.7	F28:34754	8	78	97
20	52906	U_29163	Q.VSIVVAALV.G	Y	12.21	869.559	-21.2	435.777	2	17.48	F24:34572	17	38	46
20	52906	U_29163	S.YGGGAGAGYGGGAGV.G	Y	11.62	1169.51	5.8	585.766	2	16.69	F28:34744	9	194	208
16	51789	U_1636	A.AAGGAAGYGRGAGAGAGAAAG.A	Y	22.56	1560.74	23.3	781.395	2	16.71	F24:34250	35	46	66
16	51789	U_1636	S.GAGGGAVAGAGAAAGAV.S	Y	14.12	1183.59	-3.8	592.802	2	15.78	F26:32891	1	168	184
16	51789	U_1636	A.GAGAGAAAGAGAGAGAGAGAGGAGGYKGQ(+.98)GGYGAGAGAATTAGTASGAGAV.G	Y	12.23	3765.73	19.6	942.459	4	17.95	F28:35265	4	58	108	Deamidation (NQ)
