# Supplementary material for: Major ampullate silk gland transcriptomes and fibre proteomes of the golden orb-weavers, Nephila plumipes and Nephila pilipes (Araneae: Nephilidae)
Source: PLoS One. 2018 Oct 17;13(10):e0204243. doi: 10.1371/journal.pone.0204243 (PMC6192577; doi:10.1371/journal.pone.0204243)
Supplement: S4 Table — (XLSX) [file pone.0204243.s004.xlsx]

## Sheet: S4 Table
Table S4: List of peptides that were mapped back to the Nephila pilipes transcriptome
Protein Group	Protein ID	Protein Accession	Peptide	Unique	-10lgP	Mass	ppm	m/z	z	RT	Scan	#Spec	Start	End	PTM
8	43623	Nephila_pilipes_l1_1_contig_478	R.QGGQGAGAATAAASGAGQGGYGR.Q	Y	123.9	1919.88	3.9	640.971	3	16.5	F31:33898	7	229	251
8	43623	Nephila_pilipes_l1_1_contig_478	R.QGGQGAGAAAAGAGGAGR.G	Y	111.2	1383.66	-2	692.836	2	15.25	F31:33266	7	411	428
8	43623	Nephila_pilipes_l1_1_contig_478	Q.AAGAAAAAAGGAGQGGYGR.Q	Y	109.82	1503.72	8.8	752.873	2	16.35	F33:34016	2	210	228
8	43623	Nephila_pilipes_l1_1_contig_478	R.QGGQAAGAAAAAVGGAGQGGYGR.Q	Y	107.08	1901.91	9.4	634.983	3	16.98	F31:34111	2	252	274
8	43623	Nephila_pilipes_l1_1_contig_478	R.QGGQAAGAAAAAAGGAGQGGYGR.Q	Y	105.51	1873.88	11.9	625.641	3	16.6	F31:33944	3	206	228
8	43623	Nephila_pilipes_l1_1_contig_478	R.GAGTAAAASGAGQGGYGR.Q	Y	93.38	1478.69	5	740.354	2	15.96	F32:33332	10	188	205
8	43623	Nephila_pilipes_l1_1_contig_478	R.SLISM(+15.99)FAQ.A	Y	43.99	911.442	38.9	456.746	2	18.64	F31:34883	3	141	148	Oxidation (M)
8	43623	Nephila_pilipes_l1_1_contig_478	R.Q(-17.03)GGQGAGAAAAGAGGAGR.G	Y	24.96	1366.63	-9	684.318	2	16.33	F32:33504	1	411	428	Pyro-glu from Q
8	43623	Nephila_pilipes_l1_1_contig_478	G.AGQGGYGRQ(+.98)GGQGAGAAAAGAGGAGR.G	Y	24.78	2130.99	9	711.344	3	16.69	F31:33987	1	403	428	Deamidation (NQ)
16	43624	Nephila_pilipes_l1_1_contig_304	R.NAAVAAAAAGGLGGYGLGGQGSGQR.S	Y	200	2130.06	10	711.033	3	18.12	F31:34590	11	123	147
16	43624	Nephila_pilipes_l1_1_contig_304	R.PSGAGGQGAQAPGGYGTGSGSTIVITAGGQR.G	Y	123.48	2716.32	12	906.457	3	17.84	F31:34472	4	233	263
1	45893	Nephila_pilipes_l1_1_contig_33	K.DAGGVM(+15.99)QGALGDFKDDLR.E	Y	109.1	1879.87	18.7	627.644	3	18.08	F29:34913	13	60	77	Oxidation (M)
1	45893	Nephila_pilipes_l1_1_contig_33	K.DAGGVMQGALGDFKDDLR.E	Y	95.74	1863.88	13.2	622.308	3	18.99	F29:35292	5	60	77
1	45893	Nephila_pilipes_l1_1_contig_33	K.DLGSGLQDLGGSM(+15.99)K.G	Y	94.29	1392.66	0.5	697.335	2	17.88	F29:34828	20	135	148	Oxidation (M)
1	45893	Nephila_pilipes_l1_1_contig_33	K.DLGSGLQDLGGSMK.G	Y	89.23	1376.66	5.2	689.341	2	18.52	F33:34926	14	135	148
1	45893	Nephila_pilipes_l1_1_contig_33	K.DAGGVMQGALGDFK.D	Y	85.9	1364.64	1	683.328	2	18.63	F29:35142	3	60	73
1	45893	Nephila_pilipes_l1_1_contig_33	K.DAGGVM(+15.99)QGALGDFK.D	Y	78.84	1380.63	21.9	691.34	2	17.69	F29:34750	9	60	73	Oxidation (M)
1	45893	Nephila_pilipes_l1_1_contig_33	K.SM(+15.99)SSLIGTVK.D	Y	67.86	1037.54	2	519.78	2	17.33	F33:34430	12	50	59	Oxidation (M)
1	45893	Nephila_pilipes_l1_1_contig_33	K.LSNFPDIGK.G	Y	60.95	989.518	3.6	495.768	2	18.07	F29:34908	22	103	111
1	45893	Nephila_pilipes_l1_1_contig_33	K.DLLAK(+42.01)LSN(+.98)FPDIGK.G	Y	57.93	1572.84	9.5	787.435	2	20.27	F29:36143	1	98	111	Acetylation (K); Deamidation (NQ)
1	45893	Nephila_pilipes_l1_1_contig_33	K.SMSSLIGTVK.D	Y	55.15	1021.55	3	511.783	2	18.15	F33:34782	15	50	59
1	45893	Nephila_pilipes_l1_1_contig_33	R.EAINDPNVR.H	Y	46.99	1026.51	8.3	514.266	2	16.39	F29:34192	34	78	86
1	45893	Nephila_pilipes_l1_1_contig_33	V.QGGDIGNLMGGMSGN(+.98)LK.D	Y	26.56	1648.75	20	825.401	2	17.39	F31:34286	2	118	134	Deamidation (NQ)
5	45894	Nephila_pilipes_l1_1_contig_67	R.AISESMANTGGGGLGGSR.A	Y	98.56	1620.75	1	811.384	2	17.21	F29:34545	10	14	31
5	45894	Nephila_pilipes_l1_1_contig_67	R.AISESM(+15.99)ANTGGGGLGGSR.A	Y	85.92	1636.75	2.4	819.383	2	16.3	F33:33993	10	14	31	Oxidation (M)
5	45894	Nephila_pilipes_l1_1_contig_67	R.AESFSIANSDGN(+.98)GRR.G	Y	75.97	1580.72	14.8	527.921	3	16.98	F33:34283	3	32	46	Deamidation (NQ)
5	45894	Nephila_pilipes_l1_1_contig_67	R.AESFSIANSDGNGR.R	Y	75.4	1423.63	5.1	712.827	2	17.29	F33:34417	14	32	45
5	45894	Nephila_pilipes_l1_1_contig_67	K.N(+.98)GN(+.98)GVNLNSEWSK.L	Y	54.17	1419.63	21.1	710.836	2	17.76	F33:34620	2	88	100	Deamidation (NQ)
5	45894	Nephila_pilipes_l1_1_contig_67	K.WIEWNK.K	Y	23.37	874.434	10.9	438.229	2	18.37	F29:35032	3	81	86
5	45894	Nephila_pilipes_l1_1_contig_67	K.NGNGVNLNSEWSK.L	Y	18.19	1417.66	17.1	709.849	2	17.58	F33:34538	3	88	100
2	44807	Nephila_pilipes_l1_1_contig_2074	A.SYGPGPQASAAASR.L	Y	92.57	1318.63	8.4	440.553	3	16.04	F32:33372	66	55	68
2	44807	Nephila_pilipes_l1_1_contig_2074	Y.GPGPQASAAASR.L	Y	50.37	1068.53	-5.4	535.27	2	16.27	F32:33479	1	57	68
2	44807	Nephila_pilipes_l1_1_contig_2074	R.VSSAVSNLVS(-.98).S	N	37.01	960.524	-26.7	481.256	2	17.97	F29:34866	7	78	87	Amidation
2	44807	Nephila_pilipes_l1_1_contig_2074	R.LSSPDSSSR.V	Y	20.99	934.436	1	468.226	2	15.8	F32:33267	2	69	77
3	44809	Nephila_pilipes_l1_1_contig_272	Y.AAASQSAQVVSR.S	Y	69.32	1173.61	0.9	587.813	2	15.66	F33:33708	9	79	90
3	44809	Nephila_pilipes_l1_1_contig_272	N.YAAASQSAQVVSR.S	Y	54.11	1336.67	6	669.348	2	16.46	F29:34217	4	78	90
3	44809	Nephila_pilipes_l1_1_contig_272	R.LAAPDSSSR.V	Y	49.35	902.446	1.7	452.231	2	16.65	F32:33644	49	2	10
3	44809	Nephila_pilipes_l1_1_contig_272	R.VSSAVSNLVS(-.98).S	N	37.01	960.524	-26.7	481.256	2	17.97	F29:34866	7	11	20	Amidation
1	54025	Nephila_pilipes_l1_1_contig_359	A.GGLGGYGPGQQGPGQGGR.G	Y	65.34	1598.75	-2.8	800.383	2	16.77	F32:33701	2	348	365
1	54025	Nephila_pilipes_l1_1_contig_359	A.AAGGLGGYGP(+15.99)GQQGPGQQGPGQR.G	Y	60.74	2109.99	27.3	704.358	3	17.64	F32:34072	23	213	235	Hydroxylation
1	54025	Nephila_pilipes_l1_1_contig_359	A.AAGGLGGY(+15.99)GPGQQGPGQQGPGQR.G	Y	56.18	2109.99	40.5	704.367	3	17.67	F33:34582	4	213	235	Hydroxylation
1	54025	Nephila_pilipes_l1_1_contig_359	A.AAGGLGGY(+31.99)GPGQ(+.98)QGPGQQGPGQR.G	Y	55.06	2126.97	19.8	710.012	3	17.46	F32:33994	37	213	235	Dihydroxy; Deamidation (NQ)
1	54025	Nephila_pilipes_l1_1_contig_359	G.P(+15.99)GQQGPGQQGPGQR.G	Y	53.47	1406.66	20.8	704.354	2	17.31	F29:34583	2	38	51	Hydroxylation
1	54025	Nephila_pilipes_l1_1_contig_359	G.YGP(+15.99)GQQGPGQQGPGQR.G	Y	53.41	1626.75	21.9	814.4	2	16.77	F32:33702	5	220	235	Hydroxylation
1	54025	Nephila_pilipes_l1_1_contig_359	A.AAAGGLGGYGPGQQGPGQQGPGQR.G	Y	51.54	2165.04	-21.8	542.255	4	16.85	F32:33733	3	212	235
1	54025	Nephila_pilipes_l1_1_contig_359	G.AYGPGQQGP(+15.99)GQQGPGQQGPGQR.G	Y	49.72	2165	-16.8	542.248	4	16.74	F31:34006	2	30	51	Hydroxylation
1	54025	Nephila_pilipes_l1_1_contig_359	Q.QGP(+31.99)GQQGP(+15.99)GQQGPGQR.G	Y	48.99	1623.73	7.6	542.256	3	16.93	F33:34261	2	36	51	Dihydroxy; Hydroxylation
1	54025	Nephila_pilipes_l1_1_contig_359	A.AAAAVGGLGAY(+15.99)GPGQ(+.98)QGPGQQGPGQQGPGQR.G	Y	47.43	2833.35	50.6	709.38	4	17.59	F32:34053	1	21	51	Hydroxylation; Deamidation (NQ)
1	54025	Nephila_pilipes_l1_1_contig_359	G.AY(+15.99)GPGQQGPGQQGPGQQGPGQR.G	Y	46.79	2165	-12.4	542.25	4	16.88	F31:34066	4	30	51	Hydroxylation
1	54025	Nephila_pilipes_l1_1_contig_359	A.AGGLGGY(+120.03)GPGQQGPGQQGPGQR.G	Y	45.3	2143	-5.2	715.336	3	17.11	F32:33842	3	214	235	O-Isopropylmethylphosphonylation
1	54025	Nephila_pilipes_l1_1_contig_359	Q.QGPGQQ(+.98)GPGQQGPGQR.G	Y	42.59	1576.73	35.6	789.402	2	17.91	F30:35738	1	36	51	Deamidation (NQ)
1	54025	Nephila_pilipes_l1_1_contig_359	A.AAGGLGGY(+31.99)GPGQQ(+.98)GPGQQGPGQR.G	Y	41.84	2126.97	10.7	710.006	3	17.31	F29:34584	2	213	235	Dihydroxy; Deamidation (NQ)
1	54025	Nephila_pilipes_l1_1_contig_359	A.AAGGLGGYGPGQ(+.98)QGP(+31.99)GQQGPGQR.G	Y	41.69	2126.97	25.1	710.016	3	17.19	F33:34372	10	213	235	Deamidation (NQ); Dihydroxy
1	54025	Nephila_pilipes_l1_1_contig_359	A.AAGGLGGYGP(+31.99)GQ(+.98)QGPGQQGPGQR.G	Y	41.1	2126.97	28	710.018	3	17.44	F33:34479	2	213	235	Dihydroxy; Deamidation (NQ)
1	54025	Nephila_pilipes_l1_1_contig_359	A.AGGLGGYGP(+148.04)GQQGPGQQGPGQR.G	Y	39.84	2171	-4.7	724.67	3	16.84	F31:34051	3	214	235	Glycosyl-L-hydroxyproline
1	54025	Nephila_pilipes_l1_1_contig_359	G.AY(-18.01)GPGQQGPGQQGPGQQGPGQR.G	Y	39.25	2130.99	12.7	711.348	3	16.59	F33:34114	14	30	51	Dehydration
1	54025	Nephila_pilipes_l1_1_contig_359	GQQGPGQQGP(+31.99)AGYGASGSAAAAAAVGGLGAYGPGQ(+.98).Q	Y	37.84	3018.37	37.9	1007.17	3	18.14	F29:34937	8	1	35	Dihydroxy; Deamidation (NQ)
1	54025	Nephila_pilipes_l1_1_contig_359	A.AAGGLGGYGP(+31.99)GQQ(+.98)GPGQQGPGQR.G	Y	37.27	2126.97	16.7	710.01	3	17.3	F31:34243	4	213	235	Dihydroxy; Deamidation (NQ)
1	54025	Nephila_pilipes_l1_1_contig_359	P.GGLGGAAAAAAAAGGLGGYGPGQQGPG.Q	Y	36.9	2110.02	12.6	704.356	3	17.35	F32:33943	6	202	228
1	54025	Nephila_pilipes_l1_1_contig_359	A.AGGLGGY(+120.03)GPGQ(+.98)QGPGQQGPGQR.G	Y	35.71	2143.98	11.7	715.676	3	16.58	F32:33617	2	214	235	O-Isopropylmethylphosphonylation; Deamidation (NQ)
1	54025	Nephila_pilipes_l1_1_contig_359	A.AAGGLGGYGPGQQ(+.98)GP(+31.99)GQQGPGQR.G	Y	33.87	2126.97	22.5	710.014	3	16.76	F29:34343	7	213	235	Deamidation (NQ); Dihydroxy
1	54025	Nephila_pilipes_l1_1_contig_359	A.AAAGGLGGYGPGQ(+.98)Q(+.98)GPGQQGPGQR.G	Y	31.24	2167	-10.8	542.752	4	16.89	F31:34067	2	212	235	Deamidation (NQ)
1	54025	Nephila_pilipes_l1_1_contig_359	Q.QGPGQQGPGQ(+.98)QGPGQR.G	Y	30.49	1576.73	44.4	789.409	2	17.72	F30:35655	1	36	51	Deamidation (NQ)
1	54025	Nephila_pilipes_l1_1_contig_359	L.G(+28.03)GYGP(+15.99)GQQGPGQQGPGQR.G	Y	30.43	1768.82	16.4	885.434	2	17.16	F32:33863	3	218	235	Ethylation; Hydroxylation
1	54025	Nephila_pilipes_l1_1_contig_359	G.GQGQQGPGGLGGAAAAAAAAGGLGGYGPGQQGPGQQ.G	Y	30.39	3018.43	8.7	1007.16	3	18.35	F32:34358	7	195	230
1	54025	Nephila_pilipes_l1_1_contig_359	G.YGPGQQGP(+15.99)GQQGPGQR.G	Y	28.11	1626.75	24.2	814.402	2	16.89	F33:34249	1	220	235	Hydroxylation
1	54025	Nephila_pilipes_l1_1_contig_359	A.AGGLGGYGP(+15.99)GQQGP(+148.04)GQQGPGQR.G	Y	27.49	2186.99	-14.1	729.995	3	16.59	F33:34115	1	214	235	Hydroxylation; Glycosyl-L-hydroxyproline
1	54025	Nephila_pilipes_l1_1_contig_359	G.P(+28.03)GQQGPGQ(+.98)QGPGQR.G	Y	27.45	1419.69	-30.3	710.828	2	17.68	F33:34584	1	38	51	Ethylation; Deamidation (NQ)
1	54025	Nephila_pilipes_l1_1_contig_359	Q.QGPGQQGPGQQGPGQR.G	Y	27.29	1575.75	42.5	788.916	2	17.77	F30:35677	1	36	51
1	54025	Nephila_pilipes_l1_1_contig_359	A.AGGLGGY(+120.03)GPGQQGP(+15.99)GQQGPGQR.G	Y	24.88	2158.99	10	720.678	3	17.04	F31:34139	1	214	235	O-Isopropylmethylphosphonylation; Hydroxylation
1	54025	Nephila_pilipes_l1_1_contig_359	G.Q(+42.01)(+.98)QGPAGYGASGSAAAAAAVGGLGAYGPGQQGPGQ.Q	Y	23.59	2971.37	18.2	991.482	3	17.95	F32:34197	4	7	40	Acetylation (Protein N-term); Deamidation (NQ)
1	54025	Nephila_pilipes_l1_1_contig_359	G.P(+31.99)GQ(+.98)QGPGQQGPGQR.G	Y	22.64	1423.64	20.3	712.844	2	17.58	F33:34539	1	38	51	Dihydroxy; Deamidation (NQ)
1	54025	Nephila_pilipes_l1_1_contig_359	GQQGPGQQGPAGY(+15.99)GASGS(+120.03)AAAAAA.V	Y	21.83	2164.95	-4	722.656	3	16.99	F31:34116	1	1	24	Hydroxylation; O-Isopropylmethylphosphonylation
1	54025	Nephila_pilipes_l1_1_contig_359	S.GPGGAAAAAAAAGGLGGYGPGQQGPGQQGPGQQGPG.Q	Y	21.78	2971.39	21	991.492	3	17.75	F32:34117	2	65	100
1	54025	Nephila_pilipes_l1_1_contig_359	A.A(+28.03)AVGGLGAYGPGQQGP(+148.04)GQQGPGQQGPGQR.G	Y	21.48	2850.36	102.6	713.672	4	16.67	F32:33657	1	23	51	Ethylation; Glycosyl-L-hydroxyproline
1	54025	Nephila_pilipes_l1_1_contig_359	G.PGQ(+.98)Q(+.98)GPGQQGPGQR.G	Y	21.39	1392.64	26.1	697.345	2	18.34	F29:35017	1	38	51	Deamidation (NQ)
1	54025	Nephila_pilipes_l1_1_contig_359	S.VVAVS(+136.03)LK(+28.03).K	Y	21.36	878.524	-36.2	440.253	2	17.53	F29:34677	1	383	389	O-Diethylphosphorylation; Ethylation
1	54025	Nephila_pilipes_l1_1_contig_359	GQQGP(+31.99)GQQGPAGYGASGSAAAAAAVGGLGAYGPGQ(+.98).Q	Y	21.1	3018.37	28.8	1007.16	3	18.08	F33:34743	1	1	35	Dihydroxy; Deamidation (NQ)
1	54025	Nephila_pilipes_l1_1_contig_359	G.PGQQGPGQGGR.G	Y	21.01	1037.5	-21.7	519.746	2	16.66	F32:33648	1	355	365
1	54025	Nephila_pilipes_l1_1_contig_359	G.S(-18.01)AAAAAAVGGLGAY(+136.03)GPGQQGPGQQGPGQQGPGQR.G	Y	19.08	3163.49	10.6	1055.52	3	17.65	F31:34395	1	18	51	Dehydration; O-Diethylphosphorylation
1	54025	Nephila_pilipes_l1_1_contig_359	G.AYGPGQQ(+.98)GPGQQGPGQQGPGQR.G	Y	18.92	2149.99	-15.1	538.496	4	16.9	F32:33754	1	30	51	Deamidation (NQ)
1	54025	Nephila_pilipes_l1_1_contig_359	G.AYGP(+15.99)GQQGPGQQGPGQQGPGQR.G	Y	18.8	2165	-18.1	722.661	3	16.77	F32:33698	1	30	51	Hydroxylation
1	54025	Nephila_pilipes_l1_1_contig_359	Q.QGPGQ(+.98)QGPGQQGPGQR.G	Y	18.64	1576.73	61.1	789.423	2	17.73	F31:34429	1	36	51	Deamidation (NQ)
1	54025	Nephila_pilipes_l1_1_contig_359	G.QGQQGPGGLGGAAAAAA.A	Y	17.52	1380.67	-15.2	691.334	2	17.44	F31:34307	1	196	212
1	54025	Nephila_pilipes_l1_1_contig_359	Q.Q(+28.03)GPGQQGPGQR.G	Y	17.27	1136.57	1.3	569.292	2	16.98	F33:34286	1	41	51	Ethylation
1	54025	Nephila_pilipes_l1_1_contig_359	G(+28.03)QQGPGQQGPAGYG.A	Y	15.88	1328.61	21.5	665.327	2	17.34	F33:34436	2	1	14	Ethylation
1	54025	Nephila_pilipes_l1_1_contig_359	Y.GPGQQGPGQGGR(+28.03).G	Y	15.59	1122.55	-13.6	562.276	2	16.94	F31:34093	1	354	365	Ethylation
1	54025	Nephila_pilipes_l1_1_contig_359	Q.GPGQQGPGQ(+.98)RGPG.Q	Y	15.56	1192.56	39.5	597.31	2	16.95	F29:34432	2	42	54	Deamidation (NQ)
1	54025	Nephila_pilipes_l1_1_contig_359	G.AYGP(+31.99)GQ(+.98)QGPGQQGPGQQGPGQR.G	Y	14.83	2181.98	-28.2	728.313	3	16.8	F31:34035	1	30	51	Dihydroxy; Deamidation (NQ)
1	54025	Nephila_pilipes_l1_1_contig_359	A.AGGLGGYGP(+148.04)GQQGP(+15.99)GQQGPGQR.G	Y	14.54	2186.99	3.8	730.008	3	16.85	F31:34052	1	214	235	Glycosyl-L-hydroxyproline; Hydroxylation
1	54025	Nephila_pilipes_l1_1_contig_359	Q.Q(+28.03)GP(+15.99)GGLGGAAAAAAAAGGLGGYGPGQQGPGQGGR.G	Y	14.19	2834.38	4	945.805	3	17.7	F32:34090	3	332	365	Ethylation; Hydroxylation
1	54025	Nephila_pilipes_l1_1_contig_359	A.AAAAAGGLGGYGPGQQGPGQ(+.98)GGQGQQGPGGLGG.A	Y	13.49	2735.26	28.8	912.788	3	17.94	F31:34511	4	174	206	Deamidation (NQ)
1	54025	Nephila_pilipes_l1_1_contig_359	R.GPGQQGPGGY(-18.01)GQSGP(+31.99)GG.A	Y	13.22	1470.61	37.7	736.341	2	16.53	F32:33597	1	52	68	Dehydration; Dihydroxy
1	54025	Nephila_pilipes_l1_1_contig_359	Y.G(+28.03)PGQQGPGQGGR.G	Y	13.11	1122.55	-19.3	562.273	2	16.81	F32:33716	1	354	365	Ethylation
1	54025	Nephila_pilipes_l1_1_contig_359	G.PGQQGPGQQGP(+15.99)GQR(+28.03).G	Y	13.05	1434.7	4.2	718.358	2	17.91	F33:34679	1	38	51	Hydroxylation; Ethylation
2	54026	Nephila_pilipes_l1_1_contig_1340	R.LSAPEAGTR.V	Y	67.07	900.466	3.3	451.242	2	16.1	F29:34064	21	233	241
2	54026	Nephila_pilipes_l1_1_contig_1340	I.LSGP(+31.99)GR(+15.99)QASAAASR.L	Y	62.47	1375.68	-16.1	688.836	2	16.43	F32:33552	2	219	232	Dihydroxy; Hydroxylation
2	54026	Nephila_pilipes_l1_1_contig_1340	R.GQVGQ(+.98)GPS(-18.01)GQLAGAP(+15.99)GGYGQGSAAATAAGGLR.G	Y	61.95	2767.33	44.1	923.49	3	17.69	F31:34418	1	38	69	Deamidation (NQ); Dehydration; Hydroxylation
2	54026	Nephila_pilipes_l1_1_contig_1340	L.S(+136.03)GPGRQASAAASR.L	Y	61.21	1350.64	-17.1	676.316	2	16.1	F32:33396	9	220	232	O-Diethylphosphorylation
2	54026	Nephila_pilipes_l1_1_contig_1340	R.GFGQGLQVPSGPSSQR.P	Y	58.66	1600.8	3.7	801.408	2	17.87	F31:34489	9	70	85
2	54026	Nephila_pilipes_l1_1_contig_1340	L.S(+120.03)GPGRQASAAASR.L	Y	49.04	1334.65	-14.8	668.32	2	16.47	F32:33570	11	220	232	O-Isopropylmethylphosphonylation
2	54026	Nephila_pilipes_l1_1_contig_1340	L.SGP(+148.04)GRQASAAASR.L	Y	45.65	1362.65	-19.9	682.318	2	16.18	F32:33438	5	220	232	Glycosyl-L-hydroxyproline
2	54026	Nephila_pilipes_l1_1_contig_1340	L.TAGGLGGYGGQR.G	Y	40.27	1092.53	-24.3	547.26	2	16.63	F31:33962	2	26	37
2	54026	Nephila_pilipes_l1_1_contig_1340	I.LSGP(+31.99)GRQ(+.98)ASAAASR.L	Y	39.74	1360.67	-22.1	681.327	2	16.43	F32:33550	1	219	232	Dihydroxy; Deamidation (NQ)
2	54026	Nephila_pilipes_l1_1_contig_1340	L.S(+136.03)GPGR(+15.99)QASAAASR.L	Y	38.82	1366.64	-10.2	684.318	2	16.33	F32:33504	1	220	232	O-Diethylphosphorylation; Hydroxylation
2	54026	Nephila_pilipes_l1_1_contig_1340	L.S(+120.03)GP(+31.99)GRQASAAASR.L	Y	38.69	1366.64	-1.1	684.324	2	16.14	F32:33422	1	220	232	O-Isopropylmethylphosphonylation; Dihydroxy
2	54026	Nephila_pilipes_l1_1_contig_1340	T.AGGLGGYGGQR.G	Y	33.9	991.484	-0.4	496.749	2	16.44	F31:33876	2	27	37
2	54026	Nephila_pilipes_l1_1_contig_1340	I.L(+28.03)SGPGRQ(+.98)ASAAASR.L	Y	33.68	1356.71	-69.6	453.213	3	16.22	F32:33458	1	219	232	Ethylation; Deamidation (NQ)
2	54026	Nephila_pilipes_l1_1_contig_1340	R.Q(+28.03)ASAAASR(+31.99)LSAPE.A	Y	27.77	1317.65	-29.1	440.212	3	16.08	F33:33897	1	225	237	Ethylation; Dihydroxy
2	54026	Nephila_pilipes_l1_1_contig_1340	Y.SISFGAPGNRPN.A	Y	27.1	1215.6	3.3	608.809	2	17.48	F31:34325	2	136	147
2	54026	Nephila_pilipes_l1_1_contig_1340	R.LSAP(+15.99)EAGTR.V	Y	26.9	916.461	66.6	459.269	2	17.41	F30:35518	1	233	241	Hydroxylation
2	54026	Nephila_pilipes_l1_1_contig_1340	R.LSAP(+148.04)EAGT(-18.01)R(+28.03).V	Y	26.48	1058.52	-14.6	530.262	2	16.39	F33:34026	1	233	241	Glycosyl-L-hydroxyproline; Dehydration; Ethylation
2	54026	Nephila_pilipes_l1_1_contig_1340	L.C(+57.02)AY(-18.01)EFLKQ(+.98)K.I	Y	25.88	1168.56	-21.1	585.274	2	17.14	F32:33857	2	378	386	Carbamidomethylation; Dehydration; Deamidation (NQ)
2	54026	Nephila_pilipes_l1_1_contig_1340	GQR(+31.99)P(+15.99)SGAGGQGA.Q	Y	24.26	1089.48	38.5	545.768	2	16.73	F33:34173	4	1	12	Dihydroxy; Hydroxylation
2	54026	Nephila_pilipes_l1_1_contig_1340	Q.GSAAAT(-18.01)AAGGLR.G	Y	22.52	983.515	-28.9	492.75	2	17.54	F29:34682	4	58	69	Dehydration
2	54026	Nephila_pilipes_l1_1_contig_1340	G.Q(+28.03)GSAAATAAGGLR(+15.99).G	Y	21.77	1173.61	6.8	587.816	2	15.84	F32:33288	4	57	69	Ethylation; Hydroxylation
2	54026	Nephila_pilipes_l1_1_contig_1340	R.Q(+28.03)ASAAASRLSAPEA.G	Y	20.83	1356.7	4	679.36	2	18.16	F30:35841	1	225	238	Ethylation
2	54026	Nephila_pilipes_l1_1_contig_1340	R.LSAPEAGTR(+28.03)(+31.99).V	Y	19.88	960.488	46.7	481.274	2	18.34	F30:35913	1	233	241	Ethylation; Dihydroxy
2	54026	Nephila_pilipes_l1_1_contig_1340	R.LSAP(+15.99)E(+28.03)AGT(-18.01)R.V	Y	19.71	926.482	21.8	464.259	2	17.58	F29:34701	2	233	241	Hydroxylation; Ethylation; Dehydration
2	54026	Nephila_pilipes_l1_1_contig_1340	A.AASR(+31.99)LSAPEAGTR.V	Y	19.25	1317.66	-32.6	659.818	2	16	F33:33855	1	229	241	Dihydroxy
2	54026	Nephila_pilipes_l1_1_contig_1340	R.GQVGQGPSGQ(+.98)LAGAPG(+28.03).G	Y	17.95	1408.69	-23.4	705.338	2	18.03	F29:34894	1	38	53	Deamidation (NQ); Ethylation
2	54026	Nephila_pilipes_l1_1_contig_1340	R.GFGQGLQVPS(+28.03)(-18.01).G	Y	17.55	998.519	57.7	500.295	2	17.68	F32:34086	4	70	79	Ethylation; Dehydration
2	54026	Nephila_pilipes_l1_1_contig_1340	R.GQVGQGPS(+120.03)GQLAGAP(+15.99).G	Y	17.13	1458.69	19.2	730.365	2	17.48	F30:35548	1	38	52	O-Isopropylmethylphosphonylation; Hydroxylation
2	54026	Nephila_pilipes_l1_1_contig_1340	R.L(+28.03)SAPE(+28.03)AGTR(+28.03).V	Y	14.58	984.56	43.8	493.309	2	19.78	F30:36542	4	233	241	Ethylation
2	54026	Nephila_pilipes_l1_1_contig_1340	A.AASRLSAP(+31.99)EAGTR.V	Y	13.54	1317.66	66.4	440.258	3	16.37	F33:34022	1	229	241	Dihydroxy
7	54034	Nephila_pilipes_l1_1_contig_1327	R.GQGGQGPSGQLAQAPSGYGQGSGAAAASGGLGGYGGQGGQR.S	Y	82.86	3560.64	22.5	891.187	4	17.73	F31:34432	5	15	55
7	54034	Nephila_pilipes_l1_1_contig_1327	G(+42.01)S(-18.01)GT(-18.01)AIAITAGGQR.G	Y	50.71	1264.65	-26.5	633.317	2	17.05	F29:34476	7	1	14	Acetylation (Protein N-term); Dehydration
7	54034	Nephila_pilipes_l1_1_contig_1327	A.S(-18.01)GGLGGYGGQGGQR.S	Y	32.13	1231.57	20.2	616.804	2	16.45	F31:33878	2	42	55	Dehydration
7	54034	Nephila_pilipes_l1_1_contig_1327	A.IAITAGGQR.G	Y	31.9	885.503	-0.3	443.759	2	16.63	F31:33959	3	6	14
7	54034	Nephila_pilipes_l1_1_contig_1327	R.G(+28.03)Q(+.98)GGQGPSGQLAQAP.S	Y	27.34	1380.66	-10	691.332	2	17.63	F31:34389	1	15	29	Ethylation; Deamidation (NQ)
7	54034	Nephila_pilipes_l1_1_contig_1327	Q.LAQAP(+15.99)SGYGQGSGAAAAS(-18.01)GGLGGYGGQGGQR.S	Y	25.67	2705.25	20.1	902.777	3	17.69	F31:34414	1	25	55	Hydroxylation; Dehydration
7	54034	Nephila_pilipes_l1_1_contig_1327	L.AQAPS(+136.03)GYGQGS(-18.01)GAAAASGGLGGYGGQGGQR.S	Y	24.46	2712.2	63	905.132	3	17.64	F31:34393	1	26	55	O-Diethylphosphorylation; Dehydration
7	54034	Nephila_pilipes_l1_1_contig_1327	R.G(+42.01)Q(+.98)GGQGPSGQLAQAPSGYGQ(+.98)GSGAAAASGGLGGYGGQGGQR.S	Y	23.39	3604.62	17.8	902.177	4	17.6	F31:34376	1	15	55	Acetylation (Protein N-term); Deamidation (NQ)
7	54034	Nephila_pilipes_l1_1_contig_1327	A.AASGGLGGY(-18.01)GGQ(+.98)GGQR.S	Y	21.61	1374.63	82.2	688.378	2	17.78	F29:34788	1	40	55	Dehydration; Deamidation (NQ)
7	54034	Nephila_pilipes_l1_1_contig_1327	G.A(+28.03)AAASGGLGGY(+136.03)GGQGGQR.S	Y	21.4	1697.79	29.2	566.953	3	17.02	F33:34299	1	38	55	Ethylation; O-Diethylphosphorylation
7	54034	Nephila_pilipes_l1_1_contig_1327	G.T(-18.01)AIAITAGGQR.G	Y	20.34	1039.58	-67.8	520.761	2	17.14	F29:34512	1	4	14	Dehydration
7	54034	Nephila_pilipes_l1_1_contig_1327	Q.LAQ(+.98)APSGYGQGSGAAAASGGLGGYGGQ(+.98)GGQR.S	Y	17.94	2709.24	34.5	904.118	3	17.75	F32:34116	1	25	55	Deamidation (NQ)
7	54034	Nephila_pilipes_l1_1_contig_1327	G.TAIAIT(-18.01)AGGQ(+.98)R.G	Y	17.24	1040.56	-13.3	521.281	2	16.87	F30:35286	2	4	14	Dehydration; Deamidation (NQ)
7	54034	Nephila_pilipes_l1_1_contig_1327	A.IAITAGGQ(+.98)RGQ(+.98)GGQGPS.G	Y	14.7	1555.76	31.4	778.911	2	17.63	F31:34390	3	6	22	Deamidation (NQ)
7	54034	Nephila_pilipes_l1_1_contig_1327	G.QGSGAAAASGGLG.G	Y	13.32	1002.47	68	502.278	2	16.52	F33:34087	1	34	46
42	45896	Nephila_pilipes_l1_1_contig_27560	R.SLGANSGEADAAGDR.G	Y	95.97	1389.61	9.4	695.82	2	15.96	F33:33835	4	71	85
42	45896	Nephila_pilipes_l1_1_contig_27560	G.AGAAAAAAGGAGQGGYGGLG.G	N	36.76	1503.71	16.2	752.873	2	16.35	F33:34016	2	14	33
42	45896	Nephila_pilipes_l1_1_contig_27560	G.YGGLGGQ(+.98)GTGAGGAAAA.A	N	20.61	1335.61	43.7	668.839	2	17.23	F33:34390	2	29	45	Deamidation (NQ)
42	45896	Nephila_pilipes_l1_1_contig_27560	G.YGGLGGQ(+.98)GTGAGGAAAAAAGGAGLGGYGGLGGQSRG.G	Y	18.5	2879.35	5.3	960.797	3	18.12	F33:34770	1	29	64	Deamidation (NQ)
42	45896	Nephila_pilipes_l1_1_contig_27560	G.QGGYGGLGGQGT.G	N	18.49	1050.47	44.9	526.267	2	16.57	F32:33611	1	26	37
13	43625	Nephila_pilipes_l1_1_contig_8908	R.GYGPGSGAGAAAAGGAGEGGR.G	Y	103.88	1646.74	5.2	824.381	2	16.58	F32:33620	19	42	62
13	43625	Nephila_pilipes_l1_1_contig_8908	A.AAAAGGAGGEGGR.G	Y	15.21	1000.47	31.8	501.257	2	16.42	F33:34045	1	74	86
13	43625	Nephila_pilipes_l1_1_contig_8908	A.AAAGGAGEGGR.G	Y	13.41	872.41	66.3	437.241	2	17.34	F29:34593	1	52	62
8	54027	Nephila_pilipes_l1_1_contig_262	G.Q(+28.03)GSGAAAAGAGQGGY(+15.99)GR.Q	Y	42.13	1478.69	-5.5	740.346	2	16	F32:33355	10	66	82	Ethylation; Hydroxylation
8	54027	Nephila_pilipes_l1_1_contig_262	G.AGAAAAAAGGAGQGGYGGLG.G	N	36.76	1503.71	16.2	752.873	2	16.35	F33:34016	2	88	107
8	54027	Nephila_pilipes_l1_1_contig_262	A.AAAGAGQGGY(+15.99)GR.Q	Y	35.52	1050.48	40.4	526.271	2	16.53	F33:34090	3	71	82	Hydroxylation
8	54027	Nephila_pilipes_l1_1_contig_262	Y.G(+42.01)GQGGQGSGAAAAGAGGAGQ(+.98)GGYGG.L	Y	29	1919.8	47.7	640.971	3	16.5	F31:33898	4	14	38	Acetylation (Protein N-term); Deamidation (NQ)
8	54027	Nephila_pilipes_l1_1_contig_262	G.S(+28.03)GAAAAGAGQGGY(+136.03)GR.Q	Y	21.99	1413.64	-24.4	707.81	2	16.9	F31:34072	1	68	82	Ethylation; O-Diethylphosphorylation
8	54027	Nephila_pilipes_l1_1_contig_262	A.G(+28.03)AGQGGY(+15.99)GR.Q	Y	19.04	865.404	44.6	433.729	2	16.46	F32:33560	1	74	82	Ethylation; Hydroxylation
8	54027	Nephila_pilipes_l1_1_contig_262	S.G(+28.03)AAAAGAGQGGYGR.Q	Y	16.22	1190.58	-41.8	596.272	2	17.29	F32:33921	1	69	82	Ethylation
24	54031	Nephila_pilipes_l1_1_contig_23726	L.LAADDFR.L	Y	45.13	806.392	5.4	404.206	2	17.08	F32:33833	15	183	189
24	54031	Nephila_pilipes_l1_1_contig_23726	K.QNVKVRVASSSK.N	Y	13.02	1301.74	12	651.886	2	17.71	F30:35653	1	401	412
4	54033	Nephila_pilipes_l1_1_contig_1660	K.IALHLEQ.L	Y	26.35	822.46	-15.3	412.231	2	16.94	F32:33771	7	2031	2037
4	54033	Nephila_pilipes_l1_1_contig_1660	I.VATPDIAGV.H	Y	15.97	841.455	62.1	421.761	2	18.23	F30:35870	67	2077	2085
4	54033	Nephila_pilipes_l1_1_contig_1660	M.A(+42.01)VQMLPR.L	Y	13.03	855.464	68.7	428.769	2	17.84	F30:35702	13	20	26	Acetylation (Protein N-term)
14	54030	Nephila_pilipes_l1_1_contig_9111	P(+42.01)GGYGPGQQGPGGYGPGQQ(+.98)GPGGAGAAAAAAAAGG.S	Y	23.54	2879.29	20.1	960.789	3	18.09	F31:34573	10	1	35	Acetylation (Protein N-term); Deamidation (NQ)
14	54030	Nephila_pilipes_l1_1_contig_9111	P(+42.01)GGYGPGQQGPGGYGPGQ(+.98)QGPGGAGAAAAAAAAGG.S	Y	20.82	2879.29	25.7	960.794	3	17.94	F32:34196	6	1	35	Acetylation (Protein N-term); Deamidation (NQ)
14	54030	Nephila_pilipes_l1_1_contig_9111	G.AGAAAAAAAAGGLGG.Y	Y	20.36	1055.54	7	528.779	2	17.45	F32:33991	1	54	68
14	54030	Nephila_pilipes_l1_1_contig_9111	G.AGAAAAAAAAGGSGGYGPGQQGPGQQ.G	Y	13.99	2126.97	12.3	1064.51	2	16.75	F33:34180	1	24	49
72	54038	Nephila_pilipes_l1_1_contig_2904	G.GQGAGAAGAAAAAGGAGQGGYGGLG.G	Y	21.69	1873.87	17.9	625.641	3	16.6	F31:33944	3	41	65
72	54038	Nephila_pilipes_l1_1_contig_2904	G.QGGYGGLGGQGT.E	N	18.49	1050.47	44.9	526.267	2	16.57	F32:33611	1	78	89
104	54106	Nephila_pilipes_l1_1_contig_17778	G.YGGLGGQ(+.98)GTGAGGAAAA.G	N	20.61	1335.61	43.7	668.839	2	17.23	F33:34390	2	23	39	Deamidation (NQ)
104	54106	Nephila_pilipes_l1_1_contig_17778	S.ASLGGYGGLG.G	Y	15.16	850.418	18.7	426.224	2	17.04	F32:33814	2	42	51
9	54046	Nephila_pilipes_l1_1_contig_3749	R.GGKRGN(+.98)THTKK.I	Y	26.1	1183.64	-31.1	592.81	2	17.62	F30:35606	1	1070	1080	Deamidation (NQ)
9	54046	Nephila_pilipes_l1_1_contig_3749	E.TLLSMN(+.98)PTR.G	Y	14.94	1032.53	-14.2	517.264	2	16.99	F29:34447	21	810	818	Deamidation (NQ)
9	54046	Nephila_pilipes_l1_1_contig_3749	V.VEGVVVVHF.S	Y	14.04	983.544	-67.6	492.746	2	17.49	F29:34658	1	1624	1632
